# Supplementary material for: Network Pharmacology and Molecular Docking Analysis on Molecular Targets and Mechanisms of Aidi Injection Treating of Nonsmall Cell Lung Cancer
Source: Evid Based Complement Alternat Med. 2022 Dec 6;2022:8350218. doi: 10.1155/2022/8350218 (PMC9747318; doi:10.1155/2022/8350218)
Supplement: Supplementary Materials — Supplementary Material 1: 207 targets of ADI. ADI, Aidi injection. Supplementary Material 2: 5282 targets of NSCLC. NSCLC, nonsmall cell lung cancer. Supplementary Material 3: 160 intersecting targets of ADI and NSCLC. ADI, Aidi injection; NSCLC, nonsmall cell lung cancer. Supplementary Material 4: basic information of 199 nodes in the DDCT network diagram. DDCT, disease-drug-components-targets. Supplementary Material 5: the results of GO enrichment analysis with p < 0.05. GO, gene ontology. Supplementary Material 6: the results of KEGG enrichment analysis with p < 0.05. KEGG, Kyoto Encyclopedia of Genes and Genomes. [file 8350218.f1.zip]

Archive with 6 entries (6 files):
- Supplementary material 1 (1).txt
- Supplementary material 2 (1).txt
- Supplementary material 3 (1).txt
- Supplementary material 4 (1).txt
- Supplementary material 5 (1).txt
- Supplementary material 6 (1).txt
