# Supplementary material for: Network Pharmacology and Molecular Docking Analysis on Molecular Targets and Mechanisms of Aidi Injection Treating of Nonsmall Cell Lung Cancer
Source: Evid Based Complement Alternat Med. 2022 Dec 6;2022:8350218. doi: 10.1155/2022/8350218 (PMC9747318; doi:10.1155/2022/8350218)
Supplement: Supplementary Materials — Supplementary Material 1: 207 targets of ADI. ADI, Aidi injection. Supplementary Material 2: 5282 targets of NSCLC. NSCLC, nonsmall cell lung cancer. Supplementary Material 3: 160 intersecting targets of ADI and NSCLC. ADI, Aidi injection; NSCLC, nonsmall cell lung cancer. Supplementary Material 4: basic information of 199 nodes in the DDCT network diagram. DDCT, disease-drug-components-targets. Supplementary Material 5: the results of GO enrichment analysis with p < 0.05. GO, gene ontology. Supplementary Material 6: the results of KEGG enrichment analysis with p < 0.05. KEGG, Kyoto Encyclopedia of Genes and Genomes. [file 8350218.f1.zip › Supplementary material 2 (1).txt]

Supplementary material 2:  5282 targets of NSCLC
EGFR
TP53
CDKN2A
BRCA2
KRAS
PTEN
PIK3CA
BRAF
ERBB2
ATM
AKT1
ALK
APC
HRAS
MET
MLH1
CDH1
STK11
IL6
CTNNB1
TNF
BRCA1
CCND1
VEGFA
KIT
RB1
MYC
STAT3
TGFB1
NRAS
CHEK2
TERT
NOTCH1
CDKN1A
BCL2
SMAD4
EGF
CDK4
FAS
IL10
IL1B
CDKN1B
MTOR
CASP8
CXCR4
MAP2K1
BAX
IFNG
RET
FGFR3
KDR
FGFR1
PTPRC
MDM2
TGFBR2
ESR1
NKX2-1
FASLG
FGFR2
MIR21
FN1
SRC
PDGFRA
TP63
CCR6
CTLA4
STAT1
RAF1
PDGFRB
PIK3R1
FHIT
AKT2
PDCD1
NBN
CAV1
NFE2L2
EZH2
ERCC2
PPARG
SPP1
CXCL12
CD8A
NFKB1
DDR2
RARB
VEGFC
MMP1
CDKN2B
FLT1
XIAP
VHL
ERBB3
ERCC1
SOX2
BAP1
EPCAM
NF1
H19
MIR17
DNMT1
SLC2A1
MIR145
RELA
PLAU
SMARCA4
MGMT
JAK3
ABCG2
FLT4
MIR126
MIR155
MSH2
SETD2
TERC
MIR34A
TNFRSF10B
DICER1
NFKBIA
BMP2
PROM1
RAD51
MIR125A
ESR2
ARAF
ERBB4
AKT3
MEG3
CDH2
BCL6
ROS1
DNMT3B
TYMP
TOP2A
U2AF1
AXIN2
MIR31
B2M
GATA2
YAP1
CD274
MIR143
MIR142
ERCC6
KRT5
KEAP1
IRF1
MSH3
STAT5B
BIRC3
TP73
MAPK1
HSPB1
MIR200C
MIR221
OGG1
MIR27A
MIR146A
MYCN
SFTPC
MIR150
NOS2
IKBKB
CASP3
DLEC1
SHH
CXCL8
MIR141
MIR140
MIR182
MMP9
CYP1B1
FGF2
MIR223
MIR205
SFTPB
BCL10
ABCB1
MMP2
MIR144
SOS1
MIR200B
TEK
TSC2
MIR214
EP300
MAP2K2
WT1
MIR29A
MIR200A
MUC1
XPA
MIR195
PIK3R2
CCL2
MIR210
PLG
MIRLET7A1
MIR222
MIR15A
MIR29C
LAMC2
MIR193A
AHR
IDH2
MIR106B
ITGA3
MIR148A
MIR181A1
MIR183
PRKN
CDKN2C
XRCC3
HIF1A
MIR22
DDB2
PTPN11
MIR30E
PTGS2
MIR483
SLC22A18
CD44
MIR20A
MIR203A
MPL
ING1
CSF3
MIR99A
MYB
MIR486-1
MIR93
MIR18A
MIR204
TGFBR1
JUN
ASCL1
MIR335
MIRLET7B
MIRLET7D
MIR424
HGF
TUBB
STK4
ITGB1
BIRC5
IGF1R
MIR185
MIR127
NOD2
KCNQ1OT1
IL2
IGF1
XRCC1
MIR224
MIR96
MIR34C
MIR29B1
CYP2D6
PSMB8
MIR23A
CHRNA3
BCL2L1
TFAP2A
MTAP
ABCC2
COL18A1
MAD1L1
MIR146B
MIR19A
MIRLET7E
MIR25
BMP6
MAPK3
IL4
PPP2R1B
CDK6
MIR10A
CSF2
ACTA2
MIR100
HPGD
MIAT
ERCC5
POLK
MIR106A
CASP9
MIR16-1
MAPK8
ALDOA
SOS2
MIR199B
MIR296
MIR15B
MIR191
MXRA5
CHRNA5
MIR373
CYP2A6
CEACAM5
RASSF1
TRIP13
ITGA2B
ZMYND10
MIR324
MAX
MIR451A
MIRLET7G
PTK2
MIR30B
MIR34B
KRT19
FGFR4
MIR192
CAT
ACHE
MSH6
MIR130A
GSTP1
LAMB3
GLI1
MIR26A1
MIRLET7C
SNAI2
MIR107
MIR32
EGFR-AS1
TNFSF10
MIR331
MIR342
MIR128-2
HMOX1
IDH1
CD4
TAP1
MIR193B
MIR98
CREB1
MIR133B
MIR130B
ENO2
TGFA
MIRLET7I
MIR532
CDK2
CYP1A1
MIR29B2
E2F1
CCN2
GSTM1
FGA
ZEB1
MIR148B
GNAS
AURKA
ABCC1
SIX1
TLR4
DLK1
MIR137
JAK2
MCL1
COL4A2
EIF2AK3
PARP1
RPSA
PRKCA
CHGA
MIR378A
CYCS
MIR30D
CSF1R
RMRP
KRT7
LAMA4
CD40LG
NTRK1
RHOA
PTCH1
YWHAE
ICAM1
MIRLET7A3
PRKCD
CDK1
MIR502
TYMS
MIR499A
SERPINA1
MIR376A1
MIR429
DNMT3A
MIR372
PCNA
HSP90AA1
SAA1
ACTB
MIR197
INS
MIR33A
KRT18
CRP
TOP1
SLC2A3
ATR
NECTIN4
MAP3K8
NQO1
MIR24-2
BMP4
MALAT1
IL17A
NCAM1
BAK1
NRG1
CCNA2
MIR198
IGF2
SYP
CCNB1
MIR377
SP1
PECAM1
MIR337
PMS2
TIMP1
GRP
IGFBP3
PIK3CG
SERPINA3
MAPKAPK3
MKI67
SMAD3
PTRH2
SNAI1
KITLG
NOTCH2
EML4
MIR181C
PLAUR
PITPNM3
NME1
ANXA5
MMP7
CFLAR
IL2RA
CCND3
ENG
PRKCI
PLK1
PIK3CB
FOXP3
BARD1
MIR452
GRB2
THBS1
GPC3
HOTAIR
HLA-DRB1
TSC1
MPO
GADD45A
RPS6KB1
CADM1
MIR30A
FOXO3
PLCG1
GAPDH
AREG
IL13
CCNE1
GNAS-AS1
KRT20
MIR199A1
ITGA6
SHC1
PVT1
TIMP2
BAD
GFAP
ARID1A
ADA
TNFRSF10A
BCL2L11
ABL1
AR
MTHFR
AXL
SKP2
SOD2
HMGB1
EPHA2
PDGFB
MUC16
E2F3
NRP1
NTRK3
GZMB
PTHLH
MVP
MIR23B
CFTR
ANGPT1
H2AC18
DAPK1
BMPR1A
MUC5AC
HDAC9
MIR375
ADRB2
TGFB2
IL7R
SMARCB1
POSTN
TLR2
HLA-A
ELANE
MUC4
E2F2
DHFR
MIR9-1
IL7
RRM1
THY1
CD40
KLF6
CLDN7
SEMA3B
AURKB
CTSB
GAS5
TUG1
VEGFD
POU5F1
MAP2K4
CHUK
PXN
ICOSLG
SOX9
ITGAV
PTK2B
CA9
BIRC2
ANGPT2
CDH13
BDNF
APAF1
TKT
PDPK1
CTNND1
CD28
PRKCB
EPO
NEAT1
RXRA
CYP3A4
PIK3R3
MMP14
APEX1
ENO1
TTN
CDKN2B-AS1
CDX2
RARA
UCHL1
CREBBP
VWF
FSCN1
ID1
CASP10
RXRB
ECT2
NTRK2
ITGA5
RAC1
IFI27
IL1RN
CSF1
NF2
ILK
FOXO1
PDCD4
UCA1
PRKDC
HLA-B
CTAG1B
MIR196A1
LOX
CXCR5
EGR1
GATA6
ALB
TGFB3
LEP
KDM4C
ACE
GDF15
MIR149
CTNNA1
DIABLO
MSLN
WNT5A
CDKN3
CD24
NPM1
CD82
TNFRSF1B
ITGA2
SCGB1A1
RASA1
YY1
CCAT1
CYP2E1
RXRG
ROCK1
CCL3
PRKAA1
GJA1
SCUBE3
RAD51C
AMACR
VIM
PTPN13
TNFRSF1A
MEN1
CASP1
MIR139
HSD17B1
DMBT1
TRAF6
RAD50
DCK
F2
XIST
CCNE2
NCOR1
CHEK1
PRDM14
BIRC7
LAMA5
VTCN1
ELN
SMAD7
PIK3CD
MAP2K7
CCAT2
THPO
S100A2
MAPK14
FLT3
CEACAM1
BAG1
TCF7L2
PEBP1
GRPR
PTGER4
TWIST1
MAGEA3
TFRC
NAPSA
TIMP3
TNFRSF10D
RBM6
MIR338
ZAP70
KRT8
HLA-G
BPIFA1
NAT2
ITGB3
RHOB
FABP4
CYP19A1
LAMA1
CCR3
H2AX
CCKBR
MIR124-1
TRAF2
CCNA1
CDK5
POLE
CASC2
MAGEA1
MIR125B1
ITGAM
IL24
KMT2D
PCAT1
IREB2
EPHX1
MME
CALR
NNMT
TRAF3
HLA-DQB1
GADD45B
NGF
CD22
LINC-ROR
CD63
HDAC1
NOS3
TRAF1
SNHG1
DES
SPRY4-IT1
ENPP2
ETV6
DROSHA
MRE11
TLR3
MIR138-1
FBXW7
MIR206
SERPINE1
HOTTIP
GADD45G
DMTF1
HSF1
SERPINB3
CHD7
SOD1
NOTCH3
API5
NFKB2
MIR101-1
TRAF4
CBL
EPOR
TCIM
IL2RB
EDN1
BMI1
RASSF5
MIR135A1
MIR497
CEACAM7
WWOX
AFAP1-AS1
ETS1
RAG2
TK1
SIRT3
KRT14
MIR186
CEACAM6
APOE
CD34
AIMP2
TNFRSF9
MAGEA4
LCK
RACK1
TCF7
ROBO1
GATA3
MIR574
EIF2AK2
CHKA
CD247
TBX1
SAT1
EXO1
GDNF
HFE
AOC3
IFNAR1
MIR330
COL4A3
MIR455
EPB41L3
USP8
LRRC56
FOS
DDX5
CTSD
VDAC1
ADAM12
FADD
MYCL
S100A4
NANOG
ALOX5
MCM3
DANCR
MIR423
LAMC1
NAT1
GPRC5A
FGF7
PGR
MIR212
PSMA1
PCLAF
IRS1
SNHG16
DKC1
LRP1B
TIMELESS
HOPX
MIR590
MUC5B
IL3
RCVRN
GSN
JUP
IFNA1
MAP3K2
HOXA11-AS
PRODH
PDPN
RIOX2
BUB1B
MIR135B
MYO18B
JAG1
TTK
MIR503
MAGEC2
MIR24-1
MIR30C1
MIR361
STAT6
SFTPD
EFNB3
HNRNPA2B1
PRKCG
RUNX3
BMPR2
RBM5
MIR27B
ADIPOQ
MUTYH
MIR542
SOX2-OT
PPP2R2A
MYD88
MIR28
MIR31HG
CISH
LUCAT1
GLI3
ZFAS1
SEZ6L2
AKR1B10
BCR
PTPRG
HDGF
TLE1
MIR133A1
WNT1
IKBKG
MMP19
FOXK2
CCL5
MIR17HG
SOCS3
CAP1
GIMAP6
GATA4
BRDT
CDCP1
MIR202
MTUS1
LMNA
TP53COR1
EPAS1
PAX5
TUSC1
USF2
MIR124-3
TUSC2
LIG4
ADAM15
MYLK
STMN1
IL1A
PANDAR
ZBTB20
BCAR4
POMC
H1-0
ITGB4
FOXM1
FENDRR
RUNX2
PLA2G1B
SRPK1
FANCD2
HNF1A-AS1
TCF3
LINC00673
DDR1
HAGLR
TP73-AS1
HOXB9
MIR485
EPHB4
MIR151A
F2RL3
TP53BP2
GJB5
ELAVL4
HLA-C
IL2RG
AKR1C1
NSD1
THBD
SSTR4
CBR1
COL1A1
RALBP1
WNT4
SNHG15
KDM6A
TOB1
ACTC1
MIR339
IGF2R
FBXO6
WRAP53
GREM1
EGLN1
EPHB2
SNHG20
HBB
RUNX1
PRF1
CS
CEBPA
PAX9
MIR154
BLACAT1
SMAD2
EEF2K
CD27
CDC42
BANCR
PPIEL
NMB
EPB41L1
SNHG12
DYRK1B
SQSTM1
CALB2
MIR509-1
STIM1
AXIN1
ARHGAP5
LINC00511
LIMD1
SERPINC1
ZEB2
DPYSL5
MIR10B
COMT
GHET1
TPI1
WNT3
CCND2
PML
DEPDC1B
BCYRN1
INSR
PAX6
CDH3
CDKN1C
IL4R
EDNRA
DPYD
RNF7
CHRNB4
MIR4435-2HG
NPRL2
S100A13
TINCR
CUL5
IGBP1
NKILA
HAVCR2
ANXA1
GABRA3
MIR425
NMBR
UBA7
MED19
CTTN
MECOM
GLRA1
DSP
TXN
ACY1
MIR625
EDNRB
COTL1
MIR187
DTX1
SLFN11
MIR129-1
MIR582
DGCR5
SOX4
SPAG9
SMPD1
TGFBI
MIR125B2
SNHG7
IL12B
LTA
FANCA
LEPR
MIR615
MIR365A
TF
TUSC7
MIR301A
AATF
LNCRNA-ATB
MIR744
CACNA2D2
EPHA7
CD36
MIR409
GLI2
ITGB2
RBM38
MIRLET7F1
MIR708
TLCD3A
SFTPA1
MTDH
MIR490
USP33
ODC1
DDIAS
HMGA2
CD55
LINC01133
STAT5A
GSK3B
MIR219A1
DDIT3
TLR5
PAX8
IL5
PCAT6
ZNRD1ASP
IL15
MIR218-2
FLNA
MS4A1
MST1R
MIR628
DUS2
CASC9
LINC00261
CD46
NOVA1
SIRT1
SNCA
FOXP1
MIR411
PCAT7
MIR885
MBL2
MAP3K7
IQGAP3
CYP17A1
SPAAR
RGMB-AS1
LSM1
MIR216A
SST
DUSP6
MIR95
MIR345
IL18
EPHA3
TNFSF11
MIR92B
ATRX
VDR
NTSR2
FOXD2-AS1
IGF2-AS
ACVRL1
TG
SBF2-AS1
BRS3
IST1
HNF4A
CASC8
PLCG2
MIR671
CT83
SOX30
MIR22HG
ERCC3
TATDN1
ITK
FEZF1-AS1
CDC6
AGAP2-AS1
CD9
ASAP1-IT1
MIR873
CR1
CDR1-AS
MIRLET7A2
LY6K
JAK1
SEZ6L
AGTR1
TBL1XR1
CCR7
CXCR1
TTR
NEMF
EPB41L4A-DT
RNY3
RNY1
XRCC2
LINC00312
PCSK9
HSPA4
GGT1
MIR382
GACAT2
TLR9
C20orf85
AFP
CTCF
CXCR3
PDGFA
MLH3
LINC00460
CEACAM3
CTSK
DKK1
TUBA4B
MIR432
ZEB2-AS1
EZR
MIR362
BUB1
FOXF1
CD80
LINC01852
MIR500A
HJURP
KDM1A
MMP3
TP53TG1
TRPM2-AS
RELB
GRN
FGF1
CXCL10
IRAIN
CLU
MIR505
ZNF793
CD59
LINC00858
RIOX1
ERCC4
REST
ERG
FGF9
ANPEP
F3
MIR501
GAS6-AS1
CASP2
ICOS
MAPT
LINC00968
GGPS1
LINC00473
ACP5
APOA1
PRKG1
PCBP2-OT1
CHI3L1
NR3C1
SPARC
PHB
S100B
SLC16A1-AS1
LINC01433
TDGF1
ADAMTS9-AS2
LINC01116
FLI1
DLGAP2
MIF
PRAL
GUSB
RAC2
MIR526B
ZNF461
IL1R1
SELP
F5
HSPA5
DUSP1
IL6R
GPSM2
MSR1
LGALS3
NMRAL2P
IFNA2
PMS1
IDO1
FOXC1
KRT17
BMP7
MAFA-AS1
SNORD138
HIF1A-AS1
XPC
HPRT1
LCAL1
FAR2P1
ZBTB16
AGT
CYTOR
SMO
PTPN1
CALCA
MIR122
SMARCA2
MIR1285-1
ARHGAP27P1
CD81
CP
KCNMB2-AS1
MIR20B
MIR152
CIITA
MUC20-OT1
KLF4
NDRG1
KLK3
ABCA1
PPM1D
TBX5
CD86
CSF2RA
C14orf132
LPL
PLA2G2A
SOX10
LINC01589
USP7
NLRP3
IL12RB1
CXCL1
TNFRSF11A
FANCG
NODAL
MYH9
TCF4
GHRL
CPS1-IT1
MIR181B1
PKM
PTPN22
LINC00857
CDH5
IL12A
BECN1
FAM83H-AS1
GUCY1B2
LINC00880
CLDN3
RAP1A
LINC01186
GAS5-AS1
LOC730101
HELLS
TNC
LINC00313
MIR320A
MIR512-1
MIR132
IL6ST
MIR188
MALINC1
HDAC4
IRF8
TFE3
NES
HBG2
IGFBP2
VEGFB
CACNA1G-AS1
BSG
ENSG00000249738
IGF2BP3
ENSG00000257337
RYR1
MIR511
ETV4
BRD4
DLL1
FYN
PGF
ENSG00000249592
SGO1-AS1
LIF
EIF4EBP1
ENSG00000255224
VCP
ATF1
MIR513A1
APP
MYEF2
CD3G
EIF4E
LINC01627
ENSG00000266919
PDCD1LG2
LINC00210
NEXN-AS1
FOXE1
PLCB1
KRT13
MIR520D
ATP2C1
ALDH1A1
UGT1A1
ABCC3
MCM4
BCL11A
LINC00342
GSTT1
LINC02412
HOXB13
CDC25A
ADAR
MSN
ENSG00000285095
FUS
SELE
TRIM24
MIR218-1
LIMK1
CXCR2
GDF2
CD3E
CCBE1
LOXL2
ANXA2
PBX1
MECP2
ITGAL
HABP2
GHR
ENSG00000223859
HBEGF
SRSF2
POT1
SMAD6
ENSG00000279080
LINC02042
PIEZO2
WNT3A
CYP3A5
MT-CO1
DLL4
SYK
NCOR2
PITX2
LINC01502
LYN
CLPTM1L
CASR
FOXA1
NCOA3
CASP7
XRCC4
TNFAIP3
IFNB1
HSPG2
ETS2
KLF5
ZFHX3
F13A1
PRKACA
TBK1
AGER
TNFSF12
SERPINB5
WIF1
F2R
PTGS1
HP
MIR181A2
FANCF
RAB27A
MTA1
CCR1
NEU1
NR3C2
SOCS1
DDX3X
SLC6A3
PBRM1
GAST
KLRK1
WNT2
AQP3
LAMA2
PON1
DNASE1
TYK2
CD74
MAPK10
GLUL
MMP13
DRD2
PIEZO1
IGFBP7
CDC25C
PRDM5
LGALS1
P2RX7
VTN
AICDA
PKD1
XRCC5
ATP7A
KCNQ1
GPNMB
MICA
BID
CFH
MIR184
ADAM17
HMMR
FASN
PLAT
SELL
TPD52
IL11
PRSS1
IRF4
MTR
MAPK9
CUL1
GALC
ARG1
NOG
GJB2
KLK10
PRL
LAT
SELENBP1
PRDM10
LBR
GNRH1
TRIM28
MMP12
RIPK1
CD151
CA2
TFEB
SALL4
TGIF1
PPARGC1A
BGLAP
DPP4
NR1H2
UNG
HDAC2
DVL3
COL11A1
SMARCE1
SCNN1A
H3-3A
TUSC3
ABRAXAS1
IL16
KIF5B
SEMA3A
TNFRSF11B
CUX1
VIP
XRCC6
PAK1
PIP
SFRP1
CX3CR1
TJP1
HSPD1
NFIB
PTPN3
SSTR2
FOXC2
ALCAM
CCR4
FBLN5
CLDN1
PRKCE
SLPI
TUBB3
CEBPB
MBP
YBX1
PYGM
CFI
GPER1
UBE3A
IL17F
LNCR3
CHAT
ELAVL1
RECQL
LDHA
NHEJ1
DLC1
IL23R
NUS1
COL1A2
ADAM9
SDC1
TFF1
UBE2I
XBP1
DYNC2H1
IL9
RECK
ADH1C
CD14
AQP1
CCL4
PTH1R
IL10RA
ADAMTS13
TBX2
MIR128-1
CD69
AVP
ASAH1
HES1
PIM1
S100A9
PRKD1
CCR2
CLDN18
TGM2
ATP7B
RPS3A
CHRM3
KIR3DL1
LYVE1
MIR328
MYOG
DCN
TARDBP
MIR196A2
NAA80
HPSE
F10
IRS2
CD68
MDM4
LPAR1
ALDH2
NPTN-IT1
DRAIC
PSCA
MARS1
FTO
LAMA3
S100A7
RBP4
LCN2
RHO
LIPC
CD38
HDAC6
PPARA
RYR2
E2F4
NTS
CD2
RETN
PCAT29
CXCL9
CCNG1
BCAR1
ABCB4
MB
PLAGL1
PSAT1
AIFM1
SSX2
S100A8
MIR134
WNT7A
ACTN4
S100A6
COX5A
TBX4
PSMD4
CLDN5
WNT2B
GPX1
PTPA
CLDN4
HSPA1A
TLR7
S100A1
CALD1
PDGFRL
EBAG9
C5
FGF4
PTN
MCAM
PMAIP1
GCLC
IL33
CCN1
DAB2
DAXX
HSPA8
ECE1
EREG
MUC3A
RBM10
PAWR
CCDC6
PLA2G4A
PRDX5
NTF3
NAGLU
FZD4
NEUROD1
IL18R1
FBN2
MIR196B
MDK
SMAD9
AMH
MCM2
PF4
PTPN6
SLC34A2
DNAH8
NT5E
TUBA1A
FOSL1
MERTK
CXCL5
NSD2
CRKL
ZFP36
RPS27A
CCL18
RPS6KA3
CPOX
FUT4
SPTAN1
NOTCH4
CHFR
MMP11
CD2AP
NTHL1
CTAG2
BCL3
NOS1
PAX2
NAMPT
MIR340
FOXA2
L1CAM
CPS1
VCL
ACTG2
ACTG1
POLH
CSK
CCK
LINC00472
AGK
CTSL
SLC7A5
TNFRSF10C
DSG3
NR1H4
HLA-DRA
WEE1
DCTN1
NCOA2
IGFBP5
PPP2R1A
MICB
LRP6
CCL20
CD207
SGO1
ACKR1
F2RL1
F9
TNNT2
XAGE1A
SFN
NEK8
RBX1
NEDD9
MIR302C
DSC2
NIPBL
INVS
GSR
OSM
EFEMP2
PAEP
CDC25B
CSNK2A1
ATP2A2
CORO1C
KDM5B
TGM1
SKIV2L
TAC1
ANG
MIR92A2
INHA
RGCC
AKAP13
CYP11A1
NR4A3
SFTA1P
MCC
IRAK1
CA4
CKS1B
PSG2
NOX4
ABCC4
PLA2G7
CA8
MED12
CASK
MTRR
VAV1
ADAM10
DNM1L
SRGAP1
STX1A
PTGER3
CD33
LLGL1
SLC40A1
NFATC1
ITGA9
FERMT1
LTBP3
SGK1
RAD52
LIN28B
PIN1
MRAS
KIAA1549
TAGLN
XAGE1B
SERPINB2
UCP2
RHOC
ROR2
HNRNPA1
FER
SCGB2A2
AGR2
NPPA
FES
KISS1
MLANA
CCL22
LRP1
IQGAP1
LGALS3BP
CD164
RARS1
UHRF1
RANBP2
STAG2
CHL1
HMGCR
DSG2
SIX3
IKZF3
PKD2
MEIS1
MAPK7
CXCL13
CEMIP
SELPLG
DLST
LAMP2
SRF
ROCK2
SLCO2A1
LZTS1
DDC
HYAL1
NOP2
TP53BP1
KAT5
CUBN
EFEMP1
TERF1
RHEB
CXADR
COL5A1
HK1
CDC45
IKBKE
CRNDE
ZFP57
TXNRD2
H4-16
SLC19A1
HMGA1
PGK1
BAG3
HSP90AB1
MTHFD1
HADHA
RPS6
AKR1C3
MIR9-3
RBL1
GAS1
CYP1A2
CHRNA1
PDGFC
ADM
FEN1
CTBP1
CRYAB
ADAMTSL1
FRAS1
ROR1
CYP27B1
PTGER2
HOXA5
ALDH7A1
POLG
RBP3
NRP2
TNFSF13
SULF2
PUF60
FBP1
THRB
CYB5A
SMAD1
CCNH
MIR454
IBSP
ATF3
ATF2
PIK3C2A
EFNA1
GPX2
PTX3
CTSG
SPHK1
BRMS1
ASS1
FGF3
CDH10
RBBP4
FOLR1
PPP2CA
ARHGEF2
RBBP8
ADH1B
UMPS
BLK
TPO
CITED2
CDK7
MIR26B
MIR449A
SKI
ESM1
C4B
IGFBP1
MIR346
CD276
REV3L
FUZ
HIC1
CD83
MIR92A1
DVL1
SPRY2
ATF4
CLTC
XDH
FOLH1
HSP90B1
FGF18
TRPV6
PRDX1
H3C1
TLR8
RALA
KL
HTRA1
SPN
ID2
IL1RL1
FTH1
AQP4
MUC6
MIR495
TIAM1
PIAS1
VAV3
SERPINF1
LIG1
TNK2
CAPN3
LASP1
CD99
UBC
RELN
PROX1
HULC
GART
AGO2
RRM2B
PRMT1
ITGAE
SOD3
GAB1
GH1
SPRY4
SLC9A3R1
RPL35A
IL23A
SNCG
WFS1
PSMA6
PPP1R13L
INPPL1
CCN4
PTTG1
NEDD4L
HHIP
KCNK3
MAN2B1
CUL3
GHRH
LAMP1
NCL
SLC27A5
TMEFF2
NEDD4
ELF3
PRDX4
MIR326
CCL21
ACKR3
SH3KBP1
LTF
CBS
NR4A2
CCNB2
MCM7
SLC29A1
AQP5
XPO1
ORAI1
ALOX12
INSM1
HCK
BNIP3
CFL1
SF3B2
BTC
SREBF1
ALDH1A2
DNM2
PRKAA2
MMP10
CDON
OPRM1
MUC7
BBC3
MIR494
SKP1
MLXIPL
ESRRA
ACP1
SCGB3A2
RPA1
CST3
BAG6
RHCE
TGFBR3
CIP2A
CALM1
PKP1
MIR16-2
HK2
MAD2L1
FAP
ARNT
CD200
GRIN2B
SLC16A1
HNRNPK
LMO1
S100P
HOXA11
PARK7
TPX2
MIEN1
LIN28A
RAD17
HDAC5
FDPS
TACSTD2
MADD
CD47
GPR87
SLC11A2
RAB25
JUND
PRDM2
NEFL
VIPR1
CDK9
HSPB2
STC1
IL32
PADI4
IL22
HLA-E
SPINT1
PTK6
KLF2
CDA
FST
LGR5
BIN1
MUC2
MIR661
ARVCF
CCL26
PTENP1
AKT1S1
CDC20
DAG1
PER1
IL12RB2
SLIT2
CYP24A1
NPHP4
EGR2
TFAP2B
VCAN
MAP1B
APOC3
EGLN3
CRH
ARRB1
EEF1A1
TMPO
MST1
PPBP
FCGR1A
RRM2
KLK6
PEBP4
GLMN
AIF1
TAB1
NDUFA13
THBS2
CUL2
SOCS6
WFDC2
DPP9
MIR370
PTGIS
MIR376C
BCL2L2
FGB
HUWE1
CRK
SSTR5
FPGS
CAMKK2
IFNGR2
RBL2
PLEK
SPOP
PPARD
MAP2K5
PORCN
MFN2
EPRS1
SOX17
ARID2
CLCN7
DCTN4
CD163
KISS1R
ANK1
SPINT2
C5AR1
RHOD
ACE2
KLK4
CACNA1G
MIR374A
TRPV3
HSD11B2
USP9X
MIR584
BMX
PDCD10
GAS6
FURIN
DRD4
P4HB
ATAD2
PSMA4
SPHK2
CSTB
CDH11
MACC1
LINC00941
TERF2
ATG7
MATR3
DDX58
CEBPE
BTRC
IL10RB
ABCC11
TRIM21
HHAT
ENAH
METTL3
PAFAH1B1
MAML2
PIGR
TFAP2C
MAPK12
PELP1
TRPC6
SCN9A
ANO1
SH3GL1
CRYGC
SLC46A1
TAPBP
ARSH
ATOH1
SLC7A11
GLS
CBLIF
PIAS3
PRAME
DCT
CCL19
IGFBP6
LMNB1
SLCO1B1
WWTR1
EPB41
DVL2
NALCN
ELP1
CYB5R3
S1PR1
ERN1
GJB1
PLD1
FAM107A
HEPACAM
TFF3
IFITM1
LOXL1
PRKCZ
ELK1
TIE1
GSTM3
HDAC3
SET
HYAL3
YWHAZ
SIN3A
DSCAM
PEA15
TACC3
RICTOR
PVR
NID1
NEK2
TREM1
ADORA2A
SLC1A2
ACTA2-AS1
ANKRD1
ADCYAP1
NR4A1
TBXT
TACR1
ITPR1
STARD13
CBLB
B3GAT1
CHRNA7
NTN1
JAG2
POLR1H
GAL
EPHB6
COL6A3
ATXN3
JUNB
TNS4
ALOX15B
MORC2
PLCB4
NFIC
AHNAK
KCNMA1
LINC01194
PTP4A1
SSTR1
PHC3
ACTN1
SLC25A1
LINC00115
POLR2A
POLB
RPS6KB2
BCL2A1
INTS6
NET1
C1QA
PAK4
NR1H3
IFNAR2
RBMS3
SUZ12
EIF3A
TNFSF15
LATS1
TRIM25
PIK3C3
KDM5A
ITGA7
ATIC
LGALS9
SETDB1
DSC3
PTPN12
HOXA9
CEACAM8
GAP43
FZD1
OCLN
SCT
CRABP1
SLC3A2
CLOCK
RPE65
TUBB2A
PTGDR2
DDB1
MZF1
SMARCC2
LILRB1
RUNX1T1
CNTF
EIF4G1
KIF11
FABP3
GBE1
SRSF1
TERF2IP
BRD7
RPTOR
GATA5
EMSY
SEMA3F
SCD
MIR675
SAFB
UBE2C
MCPH1
PKP2
LIG3
PRKAR1B
MYO7A
RTN4
SATB1
PER2
CAV2
DACT1
MAP1LC3A
ATG5
LRIG1
CFB
SIRT6
HSPA9
GPX3
PFKFB3
UGCG
PABPN1
ACTR3B
KRT3
PTPRU
EEF1A2
TRPV1
CACNA1B
SLC25A16
CGB5
RCN1
NSD3
SOX18
IL15RA
TUBG1
TOLLIP
LINC00707
RAB5A
CDK8
CD226
FLII
PITX1
BTG1
GPI
SCGB3A1
TFPI2
PARD3
MIR510
ATP1B1
ZEB1-AS1
AKR1C2
HTATIP2
DEFB4A
ADAMTS3
GALNT3
CXCL14
F11
MSI1
TXNRD1
RAN
TCN2
FRS2
ANKRD26
CST6
MAP2K3
MIR103A1
TFPI
MCM6
SAMD9
ADAM8
RBCK1
NUDT1
KDM6B
TK2
MIR498
CCN3
CLEC4M
EEF2
DLEU1
AMPH
CX3CL1
POLI
MTSS1
SART3
SLC22A2
PTGES
AQP2
FGF19
BCHE
ARPC5
PLAG1
MRTFA
RPA2
ANXA3
TCF21
KHSRP
GINS2
RAB8A
PLCE1
VTI1A
FZD8
TMSB4X
SOX1
YWHAQ
BMP1
DKK3
NR2E3
LPCAT1
CHRNA4
CUL4A
PHLPP1
DBH
SLC35C1
STUB1
RPS6KA1
COPS5
BHLHE40
SMIM31
BMPR1B
PLD2
TUBB2B
ACYP1
CXCR6
LATS2
CALM3
HMGN1
IVL
GRK5
INPP5D
HOXB2
PSMC4
ULK1
PXK
DISP1
HLTF
MBD4
PPP6C
TIMP4
PDK1
TBXAS1
MPG
PPP1CB
CGB3
CES1
MIR663A
SCAP
EI24
FUT8
ADRB1
DDX1
SLC16A7
SIRT2
RAD9A
BCRP3
RNH1
CTRL
TNFRSF25
MIR381
EIF3H
NUAK1
GCLM
BRD2
GLUD1
OLIG2
RSF1
SCN11A
LAPTM4B
E2F5
RBP1
STAT2
CAPN2
PEG10
TFDP1
THRA
ATP6AP1
SOCS2
HGS
BPTF
RAC3
CSTA
CCL27
TJP2
CAMK2D
FGR
PTBP1
JAM3
MIR448
UIMC1
STEAP3
KIR2DL3
SMAD5
COX6C
RORC
LTA4H
MBD2
NORAD
IRF7
HOXA1
LETM1
PTP4A3
TRADD
MAP3K5
WNT9A
NNT-AS1
IRX3
TPBG
TMEM97
IL1RAPL2
ICAM3
ELOVL6
CDH9
NOX1
ABCG1
ELMO1
SLC35A1
ALKBH3
ACACA
SLC25A11
ADAM28
ZBTB7A
ST6GAL1
NUDC
SLC9A1
KHDRBS1
FOXP2
CMKLR1
CKB
DDIT4
RAD23B
FAM83B
ALOX15
PROC
IGHG1
ZNF703
GNE
SLC39A4
HTRA3
PAF1
E2F6
RANBP9
SQLE
ARTN
DCLK1
MIR944
SLC5A1
GGH
FZD9
MAOA
RAPGEF1
POGLUT1
TUBB1
SIX4
ANKS1A
CDT1
HTR3A
UGT8
MTUS2
URGCP
CYP2C19
PLOD2
ATP1A2
LUADT1
DLX6-AS1
ADORA2B
CYGB
PRKCZ-AS1
RAD18
ITGB5
RASGRF1
TNFRSF18
FOXO4
SETD5
RND3
EGLN2
IRF2
YES1
HRH2
TBXA2R
LILRB2
GLO1
CASP4
LINC00319
ELP4
DHRS9
KCNA5
LYPD3
GAB2
SEMA5A
PYCARD
NFIA
AQP9
CYP2C9
CALM2
KPNA2
SFRP2
AIM2
OAT
TNXB
DYRK1A
LINC01513
TSPO
MIR766
EIF6
SLC31A1
GRAMD4
TNKS
USP15
STAG3L2
LINC01512
AKAP12
WASF3
ITPR3
TSG11
LBP
PC
KIF15
LINC00339
SLC6A6
DBNL
IGF2BP1
ALKBH1
MIR7-1
F11R
GOLPH3
SNW1
SORT1
SYMPK
ABCA7
CHD8
SATB2
SIX2
MAL
NUMB
CNTN1
EPS8
RPS3
PRKAB1
CPA4
CLDN6
CNOT3
CHRM1
SOX6
MSH5
PKN1
ERAP1
ZNF295-AS1
POLD3
UPK3A
LOC110806263
ID3
KIF23
CHIAP2
UBE2L3
HSD3B1
CTNND2
TRIM58
DUSP3
MIR136
ALYREF
MAP1LC3B
XPO5
RAP1B
SPRY1
SLK
FLVCR1
CALB1
HEY2
NR1I2
CAVIN1
ERRFI1
ADAM19
CSNK2A2
COL6A1
RPLP0P2
SART1
OLFM4
PRMT5
CA1
NRXN3
POLL
NFATC4
SNIP1
SERBP1
TRIB1
EIF5A
PCNT
KLF9
NOB1
MIR608
PYCR1
KAT2A
TXK
CELF1
POLQ
NR5A2
KLF17
EPHX2
MCRS1
CXCL6
LOC100506098
IGF2BP2
PCDH15
TARBP2
MMEL1
MIR1914
IL5RA
TUBA1B
GSS
RDX
BDKRB2
GCGR
MSRA
DEFB1
SLC29A3
MIR1-2
ITGB6
APBB1
DLL3
TNFRSF12A
CXCL16
THADA
IGF2BP2-AS1
PTK7
REPS2
MNT
BLZF1
BAMBI
ZRSR2
TMEM106B
MS4A2
MIR99B
SEPSECS
APCDD1L-DT
RARRES2
GDF5
ING4
VSIR
MGAT5
CHRNB1
POU2F1
CCR9
GSK3A
NBPF3
DEK
UBE2D1
KRT4
TRIM29
SIGMAR1
RAPGEF3
CRTC1
WRNIP1
UNQ6494
ANLN
PYY
ADIPOR1
ITGA11
NNT
TOP2B
UGDH
FPR1
IL27
XAB2
DPP6
RNF146
KIR2DL1
BTG2
HYAL2
ENSG00000232581
KAT8
TRIM33
LAG3
POLR2L
RIOK2
PLPP3
YWHAG
PPP1CA
CIZ1
PSMB1
GAS7
PYGO2
TIGAR
DUXAP9
PDE2A
HIF3A
TENT4A
PSMG1
ELOB
IAPP
FMOD
GNAT1
UBE2K
LOC105371114
FABP5
CLSPN
MIR363
CACNA2D1
ENSG00000256694
TGIF2
CBX2
LINC01969
EHMT2
NECTIN3
OSMR
TOPORS
GRIN1
DPPA4
EYA4
SPON2
DLG1
LINC01511
NTSR1
TNS3
IL37
RETREG1
ASPH
GHSR
IGFBP4
EPHA1
CA12
CSNK1A1
XAF1
RPA3
WDR26
EHD1
PNN
GSTM2
ENSG00000269652
EIF4B
SKAP2
BRINP1
C8orf34
HAS1
FBXW11
CTAG1A
ARG2
RING1
BATF2
NEUROG1
SOX7
ABL2
SOAT1
ARID3A
EFNB2
COL8A1
TFAM
LILRA2
PDE6D
MAP4K3
MIR302A
CCL8
CD84
MEF2D
TOPBP1
RABL3
RPS6KL1
MUC5B-AS1
ASPM
DEF6
PKP4
FSTL1
MAP3K14
CRABP2
FOLR2
HOXB5
LINC01600
CUL4B
CLDN2
PHLPP2
SIX5
ABCC5
STK39
PHF10
SOX21
KPNB1
TRRAP
BIRC6
PTPRN
EPHB3
DMAP1
PRNCR1
MIR181D
BRD3OS
NUPR1
CDKN2A-DT
CAVIN3
RPL3
STX8
RPL22
LRRC34
XCL1
APLN
PINK1
ZIC5
ANAPC1
IL25
IARS2
LMTK3
COL10A1
ATP5F1A
ELF1
GLDC
LDHB
PTPRH
CSN1S1
SLC12A2
FUT3
DKK2
ROBO4
WTAP
EIF2S1
PPARGC1B
BMS1P20
TRPC1
XXYLT1
STOM
APIP
PLAC9P1
MAPRE1
KIR3DL2
PTPRT
SPA17
DUSP13
SSRP1
STK17A
SPAG6
DERL1
TNFAIP8
ANGPTL4
CBX3
LINC00635
RNF111
LHX3
POR
FKBP1A
FOXP4
RALB
SIK3
MIR433
LTK
THSD7B
TAF11
NKX2-8
FSCN2
CABLES1
HLA-H
CSRP3
FLOT1
DNM1
SCRIB
TUBB6
PRDX2
ENSG00000256343
ENSG00000277136
PAK6
GUCY1A1
PDLIM5
TMPRSS3
TNFRSF14
MYO6
SLC16A4
ITGBL1
ATG16L1
LBX1
B4GALT5
TMPRSS4
WWP2
GSTA1
RASSF2
FOXD3
FERMT2
SLC1A5
NDUFS2
CHD5
KIF3A
NCR2
NEK6
LCP2
OSR1
CPSF1
CARD8
MTA3
TMSB15A
SYT1
COBL
UBAP2L
VLDLR
KLRB1
SV2A
AMFR
NFAT5
HSPA1B
CDC37
CCT3
SERPINB9
MRI1
SLC4A11
EFS
MYO1A
RAB11A
KLK11
VAV2
MSI2
NR2F1
MTA2
PRDX6
TSPAN32
FOXL1
SLCO1B3
CNR2
PIWIL1
ATG3
SIRT7
GLRX
RCC2
USF1
IL36A
BTBD11
USP22
YTHDF1
HLA-J
TIRAP
AKIP1
HLA-U
PTPRK
FLOT2
YWHAB
NBR1
HOXB7
ARF6
MAPRE3
CTHRC1
SYCP3
CPNE1
EGFL7
CYTH1
CDK3
CLK1
FALEC
LINC00963
SUMO1
CASS4
SACS
FGF21
GPBAR1
PPP1R3A
PROK2
FCRL5
CCN6
PPIA
KMT2C
BOK
SYNM
KIR2DL4
TES
JMJD6
SERPINB4
TMEM126B
CPSF6
LGR4
LINC00958
ELAVL2
CTBP2
SLC1A7
ST8SIA4
CBLL1
PSMD10
SIPA1
MIR520A
DHX8
PIK3R5
HCG4
BCAP31
CDX1
SRMS
HUS1
SOX8
PPIL3
CREBL2
NME2
FMNL1
AATK
SEMA4D
IFRD1
CARD10
CHRM2
RFC1
CCT7
USP14
VAMP2
DOK1
SMYD2
FBN3
LYRM4
VGF
PCDH12
QRSL1
CTSH
TRIB2
ESRP1
COX7A2L
MMP26
FAF1
ATP6V1D
ACLY
RFX1
EIF3D
PDCD6IP
NCK1
FXYD5
FOXF2
TIMD4
TDP1
CRTC2
FGF13
SYT11
HDAC7
GRIA3
H4C6
MT2A
NDUFS1
LECT2
SMARCC1
HSPA14
CHN1
MYBL2
GPAM
PHF8
CDCA5
SEPTIN4
ADAMTS1
NR2C2
SLC35D2
CDH8
TRAT1
SF3A3
CSNK2A3
PATZ1
MYNN
IGKC
NOLC1
MAP3K3
PRSS50
CPQ
HDAC8
TXNIP
MLF1
PARD6A
GSTO1
CDK14
UACA
PDSS2
ACER2
ALOXE3
TM4SF1
TRIM37
STYK1
GABARAPL2
HNRNPC
HAND2-AS1
RAP2B
PTGER1
DHX9
UVRAG
PIR
PTPRF
DFFA
ADIPOR2
DDX17
MIR299
ADPRH
SP4
HNRNPLL
CTCFL
DSPP
ATP6V1B2
MED1
SLC5A2
CRHR1
RAMP1
TNFSF9
FEZF1
STK33
NOL11
HPX
RGS14
MARCKSL1
WDR45
LOC111589215
NEK4
FOSB
MIR588
PTMA
ADGRF5
LEPQTL1
PTCRA
SDCBP2
DLG5
LNX1
HEIH
PBK
KLK7
METAP2
CARD16
TUBA4A
HYKK
POLDIP2
MIR181B2
PNPLA2
SPON1
TSPYL2
HRH4
TET1
HNRNPH1
SIX6
TRAP1
PLA2G5
ITGB8
TMPRSS11A
CD37
ROMO1
MIR211
QKI
APCDD1
STRAP
PLEKHO1
PNO1
BMP5
IL31
SLC30A7
KDM3A
ARRB2
TNKS2
FGD2
PCDH10
MIR129-2
PUM2
LARP1
ABT1
CDKN2D
YBX3
TRIM8
KIF14
FOSL2
ALDH1L1
PSMA3
MTG2
GPC5
UBAP1
NNAT
BNC1
ELMO3
ST8SIA2
LORICRIN
MIR217
GIMAP4
CENPJ
ZNF223
UHRF1BP1
ALKBH5
MIR323A
HOXC13
MIR9-2
CREG1
S100A10
LAMTOR5
PCDH7
IFIT3
TKTL1
PRSS16
WTIP
MFF
DRG2
PAG1
PLCL1
KLK8
AGMAT
MCTS1
EIF4A3
COPS2
PINX1
ATP1A1
PTP4A2
FEV
ANXA4
PTAFR
ENSG00000237669
CLSTN2
CCP110
USP44
POU2F2
NLK
CAPN6
TGM5
FBXO3
ERI1
MEOX1
CTDSPL
RGR
CST7
MIR124-2
CLMN
MIB1
PGAM1
PKIB
FRAT1
KRT81
AP5Z1
CAPN1
APOBEC3F
SHMT1
RBM39
MAS1L
USP1
CFHR1
FRK
E2F7
ZDHHC6
BCL9
GNGT2
LMO7
ST7
SERPIND1
HIF1AN
CREBZF
SRCIN1
MMS19
RASSF4
ARHGEF7
BCL2L10
C4BPA
CAPNS1
DLGAP5
PAM
GPR182
HNRNPU
ZFR
BUD23
TRA2B
PTGIR
TP53I3
GOLM1
GIPC1
ST3GAL4
MRPL58
ILF3
FAAH
SIRT5
RAB35
PSMD9
RPRD1B
MMD
PPIB
CD109
ATXN7
KDM4A
MRPL28
EFNA4
LZTFL1
CCN5
DCBLD1
MIR1-1
PPP1CC
RTRAF
FAIM2
RPN2
KLK13
MAN2A1
ISG20
FAM215A
HIC2
CD160
TEX101
SSPN
SMYD3
MAGEA10
ZC3H13
LHX2
UHRF2
CHRNA2
EIF2S2
PRDM11
TRIB3
TECTA
MAGED1
SSR2
ATG14
CAVIN2
MIR367
LMO4
USP25
USP28
IL20
ARNT2
NKIRAS1
LDOC1
PRPF19
MYL9
ZNF155
DOCK1
MIR19B1
CRMP1
FBXO5
HIP1
SH2D3C
EMX2
MEST
AKR1E2
DACH1
KCNK2
HTRA2
EYA2
MIR487B
CIC
TAGLN2
CNOT8
ATP6V1C2
NIN
NRF1
EML1
DCUN1D1
APOBEC3B
CTNNBIP1
NUDT6
TTF1
ZNF174
SLC39A11
SRI
SNRPC
ATP2A3
SUV39H1
SIK2
GHRHR
CKAP5
POU4F2
NFASC
FOXQ1
RPS6KA6
CEBPD
UBE3C
AIMP1
PFN2
PTPRB
MAP4
ABCC10
PASK
CUL7
FUT7
SNX1
SLC22A1
RTN1
PTPRA
PEAK1
BRPF3
LINC-PINT
SIAE
PLB1
PBX2
KLK5
LEF1-AS1
MAPK6
H3-4
CERS3
MIR1304
MLN
PIK3C2B
MMP15
C1D
MAGED4B
RBM3
KCNH5
MFN1
SHOX2
RRAGC
GABBR2
RIMS2
EIF4A1
SH2B1
SLC24A4
TRIM44
HEYL
CYB561D2
RBBP7
PRKG2
MIR506
NAPG
SH3TC1
CYRIB
TMSB10
SRGN
PRSS3
MAPK8IP2
CELSR2
PYGB
TIAM2
TIPARP
EMP3
TSPAN4
MIR379
GIT1
TMEM14A
G3BP1
EMP1
EP400
PDCD6
SLC25A5
FUBP1
OPN1SW
TP53AIP1
KHDC4
CUL9
SLC7A2
HNRNPM
CAPG
PER3
DENND2D
BTG3
SLC39A10
KLK14
RUVBL2
GORASP1
PLA2G2D
CAPN15
DNAJB4
FCHSD2
NCEH1
IRF9
NT5C2
PSMD3
CPB2
PDP1
PCDHGA1
BFSP1
PTOV1
PSIP1
RCHY1
S100A11
THOC1
MIER2
ORAI3
HCG4B
HES5
PHRF1
HORMAD1
CEP152
ACTRT3
EIF3B
MIR30C2
DHODH
CSRP2
DOCK3
DNAJA1
PPIH
HSPA2
ANGPT4
DPYSL2
PRPF40A
MAP4K4
EEA1
DDX39A
OLIG1
PAN2
GSTM4
POLA2
NDUFS8
CCNF
MYO10
PTGR1
MAP2K6
RBM4
RUVBL1
BVES
SPOCK1
HBP1
DYRK2
ALDH1A3
NCBP1
KMT5A
KLHL9
TUBG2
MAGI2
HM13
GPR55
ALDH3A1
PSPH
SUB1
RGS17
PRAG1
PDIA3
GDF10
IRAK2
ZNF350
DOK4
NREP
CARM1
AFAP1L1
TRIM65
H2AZ1
ENSG00000230521
REC8
TBC1D7
SCTR
UBAC1
ZFX
RDH10
STOML2
GABRG3
PMPCB
CCL25
MT3
PARD6B
ARHGEF39
NFYB
DDX47
MAGEA9
NMU
TTBK1
MIR629
CDH20
RGL2
MIR208A
MIR325
ZBTB33
MARK2
AZIN1
PTRH1
PLAC1
ATP8A1
NFX1
PHF20
PLAAT3
PTGDS
CACUL1
PCDHA7
DHDH
GULP1
SPINK2
NR2C2AP
RRAGA
STMN3
SESN3
VWCE
KIR2DS4
ENSG00000264545
DAZL
FOXN4
CAP2
CIAPIN1
CSDC2
PIWIL2
TRIT1
SNTB2
CBX1
SNX9
FAM126B
TRHR
OGFR
RAB4B
TMOD3
GSDMD
DCHS1
HNRNPR
DCAF1
GNA15
TRIM13
CCT8
LILRA5
CYB561A3
KRT34
KLKB1
PRUNE1
DIO3
CADM3
APOL2
CCNG2
PPFIBP2
C19orf48
CASP5
YEATS4
EDIL3
SLC26A10
RACGAP1
ZNF701
ULBP2
DCSTAMP
DLX4
GKN2
TXNDC5
MAP3K7CL
GAPLINC
BRK1
THOC6
WSCD1
BLID
ADAMTS7
LRIG2
PDE3A
ALX1
ILF2
HOXA3
AZU1
GSTA2
RPL23
SLC5A4
PDK4
KDM8
ZNF274
POLR1G
DAPK3
EEF1G
ZNF333
YWHAH
TNFAIP8L2
KCNK5
LRP12
NUMBL
MORF4L1
CEP43
PTGFR
STK35
FBXL19-AS1
EBPL
MFSD2A
CENPU
DKK4
KIF2C
IL17C
SEL1L
SENP1
STK25
KIFC1
RPL34
TEP1
CCNY
ARHGAP1
HECTD2
MDH1
PPDPF
CNKSR1
EGFL6
MIR138-2
STK24
MINCR
FLACC1
CCKAR
CALHM6
MOCS1
PKP3
NUDT10
IFRD2
TRIP10
PTPRD
TRIM22
KIF4A
SPIB
SHCBP1
DUT
SEMA4B
CYP2R1
NEBL
MBD1
CPM
PLAC8
KLF7
PROX2
DPYSL3
PCDH11X
SUPT6H
MKNK2
WASL
NID2
SFRP5
PCDHA2
RSL1D1
VMP1
MAP4K1
PSMD1
RGS5
MARCHF8
ATP1A3
SYNE3
HMGB3
RAMP2
IL22RA1
VASH1
MIR101-2
YEATS2
E2F8
SV2B
TCN1
GIPR
TDG
MMP24
BAZ1A
MYBPH
PLK2
ADGRF1
SMURF2
PAFAH1B2
ANAPC10
SNHG14
PCBP1
SUPT4H1
SELENOP
CDK5R1
KRT75
ARL6IP5
HOXC8
TPRG1
GRB10
MAP4K2
LPAR5
HNRNPF
SFRP4
ANGPTL2
LIMCH1
MMP25
TMEM98
NCK2
MANF
NAIF1
RAB27B
BIK
COPS8
ELK3
UBQLN1
FICD
FAM43A
FUT6
PIDD1
CDC42SE1
CHAF1B
CTSZ
GPD1
PPP1R15B
SLC35F2
PTGES3
GABBR1
SSBP3
SERPINB13
DNAJA3
MIR26A2
CYP2C8
U2AF2
GUCY2F
INO80
RASSF8
EPHA6
MPZL2
PPP1R13B
MIR662
L1TD1
RPL19
PRKAG1
EPS15
ASAP2
NCKAP1
SKIL
MT1G
NEU3
C1orf87
SSX4
PAPOLA
FUT1
CDO1
VSIG4
KIF18A
BAG5
GCNT3
EIF4E2
LOC106721785
BTBD7
CCT5
MAGEA5
TRDMT1
ZNF566
MIR422A
PAQR8
PLD6
TRIM31
SLC6A13
CCNDBP1
TSPAN8
BCAT2
RPS12
RAB33A
PPP1R15A
SEC62-AS1
ADGRA2
COMETT
ADAM23
MT1F
PSG1
SCUBE2
ZNF668
FBXO7
SHQ1
KLC2
SOSTDC1
DUSP19
POU3F3
PPM1M
RIN1
NKD1
SPAG5
SUPT16H
XCR1
METTL14
RBM14
BHMT
SLC26A6
RGS4
GPR65
RAB11FIP2
MIR383
UQCRC1
PRSS3P2
GRM4
APOM
PDIA6
USP20
SIAH2
PPP2CB
NDUFB10
PGRMC1
RTKN
SNRPG
ZFP91
THEM4
RHOV
CTNNAL1
GRAP2
SMARCD1
PSMC1
USP13
MIR635
SELENOS
CACNG2
EVA1A
POLDIP3
ZNF256
ZNF394
CYB5R4
DUXAP8
USP10
SH3GL2
SAXO1
ESPL1
SH2D3A
CMTM7
HS3ST3B1
KCNJ3
LAPTM5
MBOAT7
LINC01088
AMD1
MRPL37
PKNOX1
SLC28A1
TINAGL1
KCNH4
SEPHS2
HMGB2
SMOX
RPH3A
ENSG00000233340
UGT1A9
TADA3
TRIM14
TMTC4
DNTTIP2
KDM2A
ATOX1
DIXDC1
VCPIP1
ME1
DUXAP10
ASAP3
ART3
RAPGEF5
ERGIC3
BRF2
ADAMTS8
UGT1A7
BCORL1
SMG1
PARP4
CDK16
TIGD6
MIR103A2
CYSTM1
TIMM50
BAIAP2
FOXN3
NUF2
ATG10
STRADB
HAL
QTRT1
NCALD
KCTD14
RNF135
TDP2
FXR1
PLA1A
HORMAD2
IATPR
CHCHD2
MIR515-1
HNF4G
PDZRN3
INTS3
TRIM66
PPP1R7
ADAMTS5
ZMIZ2
NFYA
ZNF57
ULBP1
ADAMTS14
LRG1
POLD4
EGR3
CPEB4
HAUS1
R3HDM2
IFNA4
AGPS
MIR302D
DLX5
GET1
EIF4A2
HAS3
TRIM16
LRRC3B
MAPKAP1
TRIM47
LIMD2
TCP11
TUBB4B
ATG13
OIP5-AS1
SKA1
VSNL1
ARSF
SYT4
MGST1
ZNF503
TNFAIP2
SLC29A4
TRPM5
SIRT4
RAB8B
CCT4
SLC17A8
LRIG3
HOXB8
INMT
GATD3A
ZNF648
GSPT1
PGAM5
HLA-V
CHRNA9
MARVELD1
GTF2IRD2
SLC28A2
RPL14
RGMB
CRIM1
SORD
ING2
CAMK1
HK3
ORM1
OTUD7B
CCT2
MPHOSPH8
IPO5
FOXP4-AS1
CHMP3
MAGED4
CCDC85B
MIR484
SUSD6
CHN2
RAP1GDS1
PCBP4
TENT5A
MAGEC1
MYLK2
DCD
ITSN2
EIF4G2
HOXC9
FOXD1
DMP1
HOXC12
GPS1
ZNF250
PARP16
SNHG3
TMPRSS11D
KLF16
MBD3
ZNF628
ABI3BP
ZMYND11
TSPAN1
USP2
ZNF439
LINC00887
ZNF326
PCK2
ENSG00000282218
MEOX2
RTCB
TAX1BP1
ORM2
KIF16B
PSMA2
TCP1
NME4
GCAT
PMS2P3
SERINC2
CABYR
SNAPC1
NANOS3
NDC80
NDRG3
WSCD2
ZNF107
AWAT2
CELF3
SEC62
SORCS3
MIR133A2
EDF1
GSTA4
ULK4
MRM2
REPS1
CHD1L
RAB14
ERGIC2
HS3ST5
TPPP3
PFDN1
AMZ2
AKAP4
IPO8
MASTL
FYCO1
CSAG3
WDR54
G0S2
USP49
COX6B2
MIR194-1
PROZ
PAK5
RRAD
KIAA1522
RASGRF2
MESP1
CPSF4
MZB1
NR2F6
RBFOX1
FAM186A
MAGEB2
NCOA5
KLF8
PRECSIT
RGS3
COPS3
PRSS33
PIAS2
SEMA4C
SERHL
KCNH8
ACOT11
ZNF660
TMEM205
RNF122
ZBTB45
CARD8-AS1
TRIM59
FOXR2
CSAG2
KIR3DL3
CDC14C
KIR2DL2
DDX51
ARHGEF19
NUP205
USP40
NCR3LG1
USP26
DDT
TRPV5
PLSCR4
ZFP1
CLTCL1
MASP1
NUDT21
GFPT2
COPS7A
MIR7-3
MIR1290
DDX23
UBE2L6
EFHD2
RPL4
SP5
TCEAL7
PPP1R9B
STMN2
EIF3J
EIF3E
TESC
ATF5
GML
HIPK3
KSR1
ING5
BEGAIN
GABRB2
ARHGEF5
KIR2DS2
CADM4
MYL5
SLC47A1
RPL26L1
MIR638
RASSF3
FEZF2
MIR1204
NFYC
LIPH
H1-1
PDIA4
WSPAR
MIR575
MINDY3
ZNF624
MAP3K9
FBXO46
MIR520B
SLC16A6
KPNA4
CDH12
PCDH20
UCK2
NCAPG2
NEK5
AK4
ARMC8
TNFAIP8L3
DBI
MIR7-2
ENSG00000226181
MAFG
UAP1
C11orf24
KLK1
CYP2A13
ENTPD8
UTP14A
MSANTD3
GPR21
PRR11
TMBIM6
AOC4P
TSPO2
TSN
MTHFS
GMEB1
COX17
TPSG1
SNAP47
VPS4B
WNK2
SPC25
LYNX1
LHX6
VDAC2
ZYG11A
FBXW5
SLC25A18
SUGP1
GAS2L3
ZP4
RNF103
SLC4A9
CNPY2
CCT6A
SHC4
PFKFB4
APBB2
PPEF2
OLFML2B
DNAJB5
MIR153-1
SLC36A4
FRS3
FAM131B
SINHCAF
CKAP4
ECSCR
JPT2
ZC2HC1C
EXOC2
SSX3
GMCL1
TYW1
RRBP1
MIR493
STK3
LZTS2
DPPA2
MPZL3
MIR1246
GPR32
GALNT14
PIAS4
SERPINA5
MOS
NFS1
COMMD9
LINC00290
SPARCL1
GSTT2
SIPA1L3
UBE2F
PPAT
RIDA
HLA-S
MIR760
PRG3
PPP6R3
KLHDC9
ANP32A
ZBED3
ECE2
XRN2
ULK2
TEAD2
CLTB
SCYL2
RBP2
HHLA2
RPL22P1
ALDH1B1
TAS2R39
MIR302B
PAPSS1
SELENOF
COL23A1
KPNA3
ME2
VPS9D1-AS1
WFDC5
RDM1
SETD7
TWF1
PCDHGB6
PPP1R1A
RAD1
EPN3
CPD
BARX2
KIN
EML3
CALCOCO2
NIT1
ZC3HC1
VAX2
PRSS48
CAND1
SLA
DUSP23
FOLR3
UBXN10
SLC38A3
USP17L2
ATP5ME
FOXS1
MIR489
NDC1
GINS3
SLC38A4
RTL10
RGL4
ERP29
GABARAP
B3GALNT1
TSPAN14
PCNP
ABCG4
MACIR
CLPTM1
HOXC11
OR10A4
PHF14
MED23
KCNJ14
COPB2
MGA
TDGF1P3
NFE2L1
INTS14
LOC111674463
MIR1179
HS3ST2
lnc-NUS1-4
MIR613
TMEM171
RNF25
OSCAR
CSTL1
PLCH1
RAB37
GABRE
FBXL3
FOXJ2
FIGN
FSIP1
CALR3
ANXA10
PDK2
ATP5PD
PDIA2
VSIG1
RNF148
LINC00668
EXOC7
LINC00589
COPS6
ZBTB7C
COG8
MIR874
MKRN2
HTR1E
GUCA1C
SIVA1
PHF5A
THOP1
ZNF677
NOCT
POLR2H
PHACTR3
TMEM17
SLCO1A2
RASSF10
ASCL2
ZBTB1
MYEOV
MIR410
UBE2S
TTLL7
TAB3
HSBP1
TFIP11
NUCKS1
RNF39
KCTD20
ELOA
IWS1
CCDC8
RF00026-970
lnc-DCBLD1-1
SAGE1
RRAGB
GUK1
PRR13
MIR135A2
MIR153-2
PHACTR2
LDHAL6A
HMGN5
ATG16L2
HERC5
UTY
CEP72
CCDC34
GIT2
PJA2
RUSC2
MED10
PLEKHB1
RNPS1
GTF2F1
GPR148
PPP1R3D
IL1F10
C10orf90
CES1P1
CFAP45
SPNS2
AMMECR1
ZSCAN31
AOC1
RGN
HEXIM2
MIR652
CST1
MT1B
NECAB3
PGAP1
ATG4A
NHLH1
FRMD3
OR13D1
VDAC3
TEX10
PSRC1
ZNF746
COPS7B
RFPL3
CMPK1
ESYT1
MIR641
TSPYL5
SCRN1
NPBWR1
FBXO17
ITPRIP
TRIM71
NDUFA4L2
SLC2A13
SUMO2
MIR421
OR52B2
KCNA4
TENM3-AS1
DLX6
H2AW
TMEM26
NRSN2
ANKRD22
TBC1D2B
TNFAIP1
STAP2
GPX5
NAT8L
MIR1275
NIPSNAP2
MED28
TPGS2
ITIH5
KRTAP10-5
SYF2
FMO6P
CCNJ
LINC00970
RALGPS2
CMSS1
TAF9B
CMTM1
PRDM15
LINC01503
KIAA1217
DIP2A
OTUB1
PRM1
CENPH
GLRX2
UBE2M
ATG2B
YKT6
PCNX1
MIR769
SIGLEC9
OTUB2
SLC35F1
C7
CNKSR3
MIR935
TMED8
DDX28
BCAN
OIP5
MIR802
SERPINB7
MIR589
MIR548B
BABAM2-AS1
TAS2R45
GINS4
OTUD6B
TRARG1
ZNF211
COPS4
LINC00243
NHLH2
MORF4L2
FUT5
MIR5100
CAMLG
SNHG4
RAB11FIP3
KIR2DS1
SBNO1
CBLC
HOXD8
MIR1271
ATP5MG
LZTS3
MIR1258
MIR329-1
MIR194-2
OR10J1
OR2G2
ENOSF1
FKBP3
EGR4
ZBED9
NOVA2
ST7L
ZNF205-AS1
KIR2DS5
RN7SL151P
PPP2R2D
MIR660
SUMO1P3
DHX33
SRXN1
BAGE
SLC25A10
ZNF208
LYPLA1
TMEM115
VWDE
MOAP1
MIR758
MIR488
AWAT1
OR52E8
MIR384
FAM83A
FBXO25
OR1B1
MIR4319
MIR630
THEG
MIR577
A1BG
CABCOCO1
ILRUN
OR56B1
MIR365B
MIR300
LINC00328
OR1S1
NPY4R
TADA2A
SLA2
CDHR5
ANKRD7
LINC02500
SERPINA13P
USP17L9P
USP5
SENP2
NCAN
TMEM88
SGTA
MIR504
EML2
PRMT6
CPNE3
SERPINA10
MIR616
SLC5A10
FAM83F
MIR593
PAGE1
TSPAN15
MIR541
WTAPP1
SH3GL3
RGS20
CIR1
UCN3
KIR3DS1
INHBC
ARMCX3
GATA2-AS1
MIR664A
OGFRP1
CYP4Z1
MIR544A
TRIM36
MPP3
CHODL
RCC2-AS1
DYNLL2
SEPTIN10
MIR1976
ENSG00000225356
CA14
ZDHHC5
OSBPL8
PTPN18
PACC1
RCCD1
MIR598
MIR216B
CHMP4C
ADGRF3
NUCB2
RABEP2
LOC106728418
CCDC106
CSTF2
MIR718
MIR585
MIR3619
SHISA3
ZWINT
HPCAL1
CFAP58
UFL1
ECHDC2
MIR3137
ZNF367
CFAP77
MRPL19
MIR576
MIR124-2HG
PARP3
SLCO6A1
RRAGD
MIR449B
PPP1R3C
TBILA
REPIN1
MIR770
MIR939
MIR4295
PADI3
ZSCAN4
MIR1244-1
INO80D
WDCP
ZAR1
LOC441750
ENSG00000279729
LOC108281177
LINC00641
MIR4262
MIR942
BCL2L15
TPTE
SBSN
MIR3666
TAF10
CDK5R2
MIR520E
DEFA1B
KIR2DS3
MIR3662
MIR1297
KIR2DL5A
MIR762
INS-IGF2
HERC4
MIR3127
MIR570
TRIM16L
LINC01354
VCX
MIR592
TMEM158
GASAL1
RNU2-1
FATE1
ADAM2
HNRNPA3P1
RNF138
MIR329-2
RUBCN
MIR4293
LOC107882129
ENSG00000285269
LSINCT5
MIR5195
LOC108663987
MIR3120
MIR655
OR2J3
BCRP1
TTTY15
ASB7
CD300LG
MIR194-2HG
MIR1260B
MAP1LC3C
WDHD1
PRMT3
MIR1260A
MIR1183
MIR4500
FBXW4
TALAM1
LANCL1
MIR515-2
TNK2-AS1
LINC00221
MIR889
PALD1
MIR1908
GPR135
GPRC5B
MIR4735
MIR4443
MIR1298
LOC102723729
TMPO-AS1
MIR1269A
ZNF670-ZNF695
MIR520F
MIR940
GPR171
ZNF254
RNU7-31P
RNF187
MIR1238
MIR4299
HES3
TMEM196
PLAAT1
RHPN1-AS1
LOC106014249
LOC111255642
MIR4317
BEND4
THORLNC
CYP3A51P
BAGE3
MIR550A3
MIR573
ZNF670
SEMG1
BAGE4
BAGE5
MIR3163
USP27X
MIR1253
MIR1252
MIR507
LINC00525
MIR513B
LOC108281116
MIR548L
TMED6
SNORA80E
GAGE1
LINC02470
GABPB1-IT1
MIR4782
MIR1197
MIR1236
MIR6754
SNORD71
KIR3DP1
MIR3940
MT1JP
ALKAL2
LOC111255645
MNS16A
LOC100506431
LOC108254682
LINC00691
LINC01124
LINC00630
LINC02600
LINC02602
TMPRSS11B
SLC22A13
MIR875
KIR2DP1
OR10G2
MIR761
MIR1287
MIR1182
SREBF2-AS1
MIR449C
ALKAL1
TRIM49
MIR4478
HPCAL4
GAGE12I
FEN1P1
LOC109433677
VTRNA1-2
GAGE6
SLC22A14
VTRNA1-1
VTRNA1-3
MAGEA10-MAGEA5
GAGE2A
LINC01628
LINC02598
GAGE2C
GAGE5
VTRNA3-1P
GAGE4
GAGE2B
OTX2-AS1
BCC1
SDF4
CAB45
PLA2B
PLA2L
MOM1
TKS
EPHT3
DRT
ERK
PCBC
CAPB
BDPLT22
RSPO1
FLJ40906
CDCA8
PTCH2
MYH
RAD54L
HR54
HRAD54
TAL1
TCL5
SCL
ZYG11B
IMD37
MD37
CDC7
CDC7L1
BCAR3
SH2D3B
NSP2
CDC14A
DFNB32
VCAM1
ALPS4
NS6
CMNS
NCMS
VCTN1
B7H4
B7X
B7S1
FAL1
PUM
ADTKD2
PRCC
RCCP1
MNDA
IGSF4B
TSLL1
NECL1
SYNCAM3
ACKR1DARC
FY
GPD
WBCQ1
DARC
COPA
AILJK
VANGL2LT
AP
CD48
BCM1
BLAST1
FREB
CAKUHED
FMO2
TNFSF6
APT1LG1
FASL
ALPS1B
RNASEL
RNS4
PRCA1
HPC1
CDC73
HRPT2
C1orf28
CRB1
RP12
LCA8
CD45
LCA
PC3
LINC00912
RHEX
C1orf186
BCC2
PCAP
FH
HLRCC
MCUL1
FMRD
SDCCAG8
CCCAP
SLSN7
BBS16
GACAT3
LINC01458
TASK
PPH4
CGREF1
CGR11
MEMO1
MEMO
C2orf4
ACSTD1
TROP1
M4S1
MIC18
DIAR5
HNPCC8
COCA1
FCC1
HNPCC1
MMRCS2
GTBP
HNPCC5
MMRCS3
HTLF
LHCGR
LHR
LCGR
CTIP1
EVI9
KIAA1809
DILOS
EHBP1
KIAA0903
HPC12
WDPCP
C2orf86
BBS15
CHDTHP
SPATA29
BTBD13
TLX2
HOX11L1
TMEM166
FAM176A
SFTB3
SMDP1
COPD
LIMS1
PINCH1
MALL
BENE
LCO
MVCD4
DIRA
LIMS2
PINCH2
MDRCMTT
CDCA7
JPO1
ICF3
SCHLAP1
PCAT114
LINC00913
DIRC1
MCH4
ALPS2
MCH5
ALPS2B
PPH1
POVD1
TCL4
PHN
PSHK2
AAMP
RQCD1
RCD1
CNOT9
ABCB6
MTABC3
MCOPCB7
LAN
DUH3
DUH3PSHK2
IA2
FARSB
ARSLB
RILDBC1
SLEB2
HPC5
CALL
L1CAM2
TRNT1
SIFD
RPEM
OVCAS1
CIDEC
FSP27
CIDE3
FPLD5
HNPCC6
AAT3
MFS2
LDS2
SCLC1
AIP1
ALIX
KIAA1375
COCA2
HNPCC2
MMRCS1
NEDSDV
EVR7
TCTA
ESRG
HESRG
HESX1
RPX
CPHD5
DRR1
TU3A
CADM2
IGSF4D
SYNCAM2
NECL3
KIAA1524
p90
TRIM
TIGIT
PNCA5
HCLS1
SLC49A4
DIRC2
RCC4
MUC13
HMCES
FRP1
SCKL1
FCTCS
CPA3
TFAR15
CCM3
TRC3
TR
DKCA1
PFBMFT2
CLOV
MCAP
MCM
MCMTC
CWS5
CLAPO
CLOVE
DCLAMP
EIF4G
PARK18
LNCR5
MUC20
ACH
FGFR
CLNK
MIST
BST1
PULAM
CWH43
PGAP2IP
TAPVR1
PBT
MASTC
MAC25
RAMSVPS
PCAT4
GDEP
ADH2
BANK1
FLJ20706
BANK
INTU
KIAA1284
PDZK6
SRTD20
OFD17
TIL4
PALLD
KIAA0992
PNCA1
KMHN1
BCC3
ALG2
TCS1
EST2
DKCA2
DKCB4
PFBMFT1
CMM9
IL7RA
CD127
HSCR3
DOC2
SSMED
GAP
CMAVM1
PKWS
SCAL1
GS
FPC
BTPS2
DESMD
BTPS2, DESMD
MAR
C5orf20
DCNP1
CDC23
APC8
PACAP
MGC29506
ECSM2
ARIA
DELE1
KIAA0141
TIMED4
TIM4
SMUCKLER
TIM3
SPTCL
EMT
LPFS1
EBF
OLF1
NKSF2
IMD29
TLX3
HOX11L2
RNX
BOD1
FAM44B
GMCL2
NQO2
NMOR2
CTAG3
CAGE1
MAKRP62
GCM2
GCMB
HRPT4
FIH2
HEF1
CASL
CASC15
LINC00340
RIPOR2
FAM65B
C6orf32
KIAA0386
PL48
DFNB104
CTEPH1
LNCR4
NKS1
EC1
PBCA
MUC21
C6orf205
HOX12
G17
TREML1
TLT1
TREM2
PLOSL2
TREML2
TLT2
TREML3
TLT3
TREML4
TLT4
CDC5L
