# Supplementary material for: Network Pharmacology and Molecular Docking Analysis on Molecular Targets and Mechanisms of Aidi Injection Treating of Nonsmall Cell Lung Cancer
Source: Evid Based Complement Alternat Med. 2022 Dec 6;2022:8350218. doi: 10.1155/2022/8350218 (PMC9747318; doi:10.1155/2022/8350218)
Supplement: Supplementary Materials — Supplementary Material 1: 207 targets of ADI. ADI, Aidi injection. Supplementary Material 2: 5282 targets of NSCLC. NSCLC, nonsmall cell lung cancer. Supplementary Material 3: 160 intersecting targets of ADI and NSCLC. ADI, Aidi injection; NSCLC, nonsmall cell lung cancer. Supplementary Material 4: basic information of 199 nodes in the DDCT network diagram. DDCT, disease-drug-components-targets. Supplementary Material 5: the results of GO enrichment analysis with p < 0.05. GO, gene ontology. Supplementary Material 6: the results of KEGG enrichment analysis with p < 0.05. KEGG, Kyoto Encyclopedia of Genes and Genomes. [file 8350218.f1.zip › Supplementary material 3 (1).txt]

Supplementary material 3: 160 intersecting targets of ADI and NSCLC 
PTGS1
ESR1
PTGS2
DPP4
MAPK14
ADRB2
CHRM3
PGR
NR3C2
NCOA2
ADH1C
IGHG1
RXRA
SLC6A3
PLAU
LTA4H
MAOA
CHRM1
ADRB1
GABRA3
CHRM2
CHRNA2
OPRM1
BCL2
BAX
CASP9
JUN
CASP3
CASP8
PRKCA
TGFB1
PON1
HTR3A
PRSS1
AR
ACHE
RELA
IKBKB
AKT1
TNF
MAPK8
MMP1
STAT1
PPARG
HMOX1
CYP3A4
CYP1A2
CYP1A1
ICAM1
SELE
VCAM1
NR1I2
CYP1B1
ALOX5
GSTP1
AHR
PSMD3
INSR
GSTM1
GSTM2
AKR1C3
SLPI
RXRG
NFKBIA
IL1B
CASP1
IFNG
ADCYAP1
PSMG1
MAP2K4
NR3C1
KDR
ESR2
CDK2
CHEK1
ADH1B
GSK3B
PIM1
CCNA2
RXRB
MET
IL4
SIRT1
HSD3B1
MMP3
EGFR
VEGFA
CCND1
BCL2L1
FOS
CDKN1A
EIF6
MMP2
MMP9
MAPK1
IL10
EGF
RB1
IL6
TP53
ELK1
POR
ODC1
TOP1
RAF1
SOD1
HIF1A
RUNX1T1
ERBB2
ACACA
CAV1
MYC
F3
GJA1
CCL2
PTGER3
CXCL8
PRKCB
BIRC5
HSPB1
IL2
CCNB1
PLAT
THBD
SERPINE1
COL1A1
IL1A
MPO
TOP2A
ABCG2
NFE2L2
NQO1
PARP1
CHEK2
CLDN4
PPARA
PPARD
HSF1
CRP
CXCL10
CHUK
SPP1
RUNX2
RASSF1
E2F1
E2F2
CTSD
IGFBP3
IGF2
CD40LG
IRF1
ERBB3
HK2
RASA1
FASN
ECE1
UGT1A1
SREBF1
NOX1
ACLY
