# Supplementary material for: Network Pharmacology and Molecular Docking Analysis on Molecular Targets and Mechanisms of Aidi Injection Treating of Nonsmall Cell Lung Cancer
Source: Evid Based Complement Alternat Med. 2022 Dec 6;2022:8350218. doi: 10.1155/2022/8350218 (PMC9747318; doi:10.1155/2022/8350218)
Supplement: Supplementary Materials — Supplementary Material 1: 207 targets of ADI. ADI, Aidi injection. Supplementary Material 2: 5282 targets of NSCLC. NSCLC, nonsmall cell lung cancer. Supplementary Material 3: 160 intersecting targets of ADI and NSCLC. ADI, Aidi injection; NSCLC, nonsmall cell lung cancer. Supplementary Material 4: basic information of 199 nodes in the DDCT network diagram. DDCT, disease-drug-components-targets. Supplementary Material 5: the results of GO enrichment analysis with p < 0.05. GO, gene ontology. Supplementary Material 6: the results of KEGG enrichment analysis with p < 0.05. KEGG, Kyoto Encyclopedia of Genes and Genomes. [file 8350218.f1.zip › Supplementary material 4 (1).txt]

Supplementary material 4: Basic information of 199 nodes in the DDCT network diagram
SUID	AverageShortestPathLength	BetweennessCentrality	ClosenessCentrality	ClusteringCoefficient	Degree	Eccentricity	IsSingleNode	name	NeighborhoodConnectivity	NumberOfDirectedEdges	NumberOfUndirectedEdges	PartnerOfMultiEdgedNodePairs	Radiality	selected	SelfLoops	shared name	Stress	TopologicalCoefficient	Type
270	1.1969697	0.59328258	0.83544304	0	160	3	FALSE	non-small cell lung cancer	3.58125	160	0	0	0.93434343	FALSE	0	non-small cell lung cancer	121682	0.06976351	disease
76	1.65151515	0.23996567	0.60550459	0	115	3	FALSE	MOL000098	3.7826087	115	0	0	0.78282828	FALSE	0	MOL000098	56002	0.07520564	mol
103	2.3989899	0.03285395	0.41684211	0	81	3	FALSE	MOL000422	6.56097561	81	0	40	0.53367003	FALSE	0	MOL000422	12972	0.15029664	mol
109	1.81818182	0.0758599	0.55	0	37	3	FALSE	Aidi injection	12.16216216	37	0	0	0.72727273	FALSE	0	Aidi injection	25584	0.06976351	drug
267	1.91919192	0.03929298	0.52105263	0	28	3	FALSE	PTGS2	21.40740741	28	0	1	0.69360269	FALSE	0	PTGS2	23078	0.1275463	gene
80	2.57070707	0.01052332	0.38899804	0	24	3	FALSE	MOL000392	9.95833333	24	0	0	0.47643098	FALSE	0	MOL000392	6386	0.24211712	mol
84	2.58080808	0.00867749	0.38747554	0	23	3	FALSE	MOL000378	11.26086957	23	0	0	0.47306397	FALSE	0	MOL000378	6434	0.2773208	mol
269	1.96969697	0.02500046	0.50769231	0	23	3	FALSE	PTGS1	24.68181818	23	0	1	0.67676768	FALSE	0	PTGS1	16964	0.14801136	gene
105	2.6010101	0.0102198	0.38446602	0	21	3	FALSE	MOL000358	9.76190476	21	0	0	0.46632997	FALSE	0	MOL000358	5224	0.23680824	mol
260	2	0.02738476	0.5	0	20	3	FALSE	NCOA2	25.78947368	20	0	1	0.66666667	FALSE	0	NCOA2	13606	0.15493421	gene
106	2.62121212	0.00886907	0.38150289	0	19	3	FALSE	MOL000449	10.89473684	19	0	0	0.45959596	FALSE	0	MOL000449	4674	0.26742532	mol
79	2.64141414	0.00398618	0.37858509	0	17	3	FALSE	MOL000417	12.82352941	17	0	0	0.45286195	FALSE	0	MOL000417	3520	0.31955485	mol
86	2.64141414	0.00428171	0.37858509	0	17	3	FALSE	MOL000354	11.70588235	17	0	0	0.45286195	FALSE	0	MOL000354	3332	0.28934817	mol
264	2.02020202	0.01788149	0.495	0	17	3	FALSE	ADRB2	26.88235294	17	0	0	0.65993266	FALSE	0	ADRB2	10968	0.16176471	gene
85	2.67171717	0.00302409	0.37429112	0	14	3	FALSE	MOL000371	14.28571429	14	0	0	0.44276094	FALSE	0	MOL000371	2718	0.35907336	mol
257	2.05050505	0.01138374	0.48768473	0	14	3	FALSE	RXRA	30.64285714	14	0	0	0.64983165	FALSE	0	RXRA	8220	0.18526786	gene
88	2.68181818	0.00386839	0.37288136	0	13	3	FALSE	MOL000296	13.15384615	13	0	0	0.43939394	FALSE	0	MOL000296	2384	0.32848233	mol
236	2.07070707	0.00805997	0.48292683	0	13	3	FALSE	PRSS1	37.16666667	13	0	1	0.64309764	FALSE	0	PRSS1	6976	0.22604167	gene
82	2.69191919	0.0018038	0.37148218	0	12	3	FALSE	MOL000380	16	12	0	0	0.43602694	FALSE	0	MOL000380	2012	0.40540541	mol
97	2.69191919	0.0050111	0.37148218	0	12	3	FALSE	MOL005344	7.91666667	12	0	0	0.43602694	FALSE	0	MOL005344	1474	0.18693694	mol
252	2.08080808	0.00528279	0.48058252	0	12	3	FALSE	CHRM1	31.18181818	12	0	1	0.63973064	FALSE	0	CHRM1	4922	0.18863636	gene
263	2.07070707	0.00814195	0.48292683	0	12	3	FALSE	CHRM3	24.58333333	12	0	0	0.64309764	FALSE	0	CHRM3	4814	0.14739583	gene
266	2.08080808	0.00768106	0.48058252	0	12	3	FALSE	DPP4	38.81818182	12	0	1	0.63973064	FALSE	0	DPP4	6134	0.23636364	gene
72	2.7020202	0.00533999	0.37009346	0	11	3	FALSE	MOL001558	7.72727273	11	0	0	0.43265993	FALSE	0	MOL001558	1274	0.18181818	mol
235	2.09090909	0.00790891	0.47826087	0	11	3	FALSE	AR	41.8	11	0	1	0.63636364	FALSE	0	AR	5342	0.255	gene
262	2.09090909	0.01743467	0.47826087	0	11	3	FALSE	PGR	26.6	11	0	1	0.63636364	FALSE	0	PGR	3990	0.16	gene
89	2.71212121	0.00137029	0.36871508	0	10	3	FALSE	MOL000239	15.7	10	0	0	0.42929293	FALSE	0	MOL000239	1336	0.3972973	mol
91	2.71212121	0.00209367	0.36871508	0	10	3	FALSE	MOL000787	14.4	10	0	0	0.42929293	FALSE	0	MOL000787	1430	0.36216216	mol
104	2.72222222	0.00126071	0.36734694	0	9	3	FALSE	MOL003648	16.66666667	9	0	0	0.42592593	FALSE	0	MOL003648	1160	0.42342342	mol
234	2.11111111	0.00358936	0.47368421	0	9	3	FALSE	ACHE	48.875	9	0	1	0.62962963	FALSE	0	ACHE	3826	0.29921875	gene
98	2.73232323	7.11E-04	0.36598891	0	8	3	FALSE	MOL005321	18.25	8	0	0	0.42255892	FALSE	0	MOL005321	884	0.46621622	mol
268	2.11111111	0.00287224	0.47368421	0	8	3	FALSE	ESR1	34.125	8	0	0	0.62962963	FALSE	0	ESR1	2618	0.20703125	gene
196	2.12121212	0.00408409	0.47142857	0	7	3	FALSE	CDK2	36.28571429	7	0	0	0.62626263	FALSE	0	CDK2	2142	0.22053571	gene
249	2.13131313	0.00158669	0.46919431	0	7	3	FALSE	CHRM2	46.16666667	7	0	1	0.62289562	FALSE	0	CHRM2	1984	0.28229167	gene
95	2.75252525	2.87E-04	0.36330275	0	6	3	FALSE	MOL005356	22.66666667	6	0	0	0.41582492	FALSE	0	MOL005356	458	0.58558559	mol
102	2.75252525	4.96E-04	0.36330275	0	6	3	FALSE	MOL005308	15.66666667	6	0	0	0.41582492	FALSE	0	MOL005308	502	0.3963964	mol
108	2.75252525	5.16E-04	0.36330275	0	6	3	FALSE	MOL001851	18.5	6	0	0	0.41582492	FALSE	0	MOL001851	512	0.47297297	mol
193	2.13131313	0.00352682	0.46919431	0	6	3	FALSE	GSK3B	40.66666667	6	0	0	0.62289562	FALSE	0	GSK3B	1722	0.24791667	gene
195	2.13131313	0.00155495	0.46919431	0	6	3	FALSE	CHEK1	41.83333333	6	0	0	0.62289562	FALSE	0	CHEK1	1656	0.25520833	gene
197	2.13131313	0.00155495	0.46919431	0	6	3	FALSE	ESR2	41.83333333	6	0	0	0.62289562	FALSE	0	ESR2	1656	0.25520833	gene
242	2.14141414	0.00138039	0.46698113	0	6	3	FALSE	CASP3	69.8	6	0	1	0.61952862	FALSE	0	CASP3	1768	0.43	gene
243	2.14141414	0.00101505	0.46698113	0	6	3	FALSE	JUN	72.2	6	0	1	0.61952862	FALSE	0	JUN	1776	0.445	gene
245	2.14141414	0.00138039	0.46698113	0	6	3	FALSE	BAX	69.8	6	0	1	0.61952862	FALSE	0	BAX	1768	0.43	gene
256	2.13131313	0.00240574	0.46919431	0	6	3	FALSE	SLC6A3	40.33333333	6	0	0	0.62289562	FALSE	0	SLC6A3	1834	0.24583333	gene
265	2.13131313	0.00193225	0.46919431	0	6	3	FALSE	MAPK14	41.16666667	6	0	0	0.62289562	FALSE	0	MAPK14	1692	0.25104167	gene
73	2.76262626	2.39E-04	0.36197441	0	5	3	FALSE	MOL009047	22.4	5	0	0	0.41245791	FALSE	0	MOL009047	352	0.57837838	mol
81	2.76262626	0.00114515	0.36197441	0	5	3	FALSE	MOL000387	18.2	5	0	0	0.41245791	FALSE	0	MOL000387	412	0.46486486	mol
93	2.76262626	1.90E-04	0.36197441	0	5	3	FALSE	MOL005384	23.4	5	0	0	0.41245791	FALSE	0	MOL005384	292	0.60540541	mol
99	2.76262626	8.33E-04	0.36197441	0	5	3	FALSE	MOL005320	21.4	5	0	0	0.41245791	FALSE	0	MOL005320	380	0.55135135	mol
191	2.14141414	0.00104297	0.46698113	0	5	3	FALSE	CCNA2	48.2	5	0	0	0.61952862	FALSE	0	CCNA2	1256	0.295	gene
192	2.14141414	0.00104297	0.46698113	0	5	3	FALSE	PIM1	48.2	5	0	0	0.61952862	FALSE	0	PIM1	1256	0.295	gene
226	2.15151515	5.74E-04	0.46478873	0	5	3	FALSE	PPARG	85	5	0	1	0.61616162	FALSE	0	PPARG	1124	0.525	gene
230	2.15151515	9.24E-04	0.46478873	0	5	3	FALSE	TNF	82	5	0	1	0.61616162	FALSE	0	TNF	1132	0.50625	gene
233	2.15151515	7.13E-04	0.46478873	0	5	3	FALSE	RELA	83.25	5	0	1	0.61616162	FALSE	0	RELA	1122	0.5140625	gene
237	2.14141414	0.00179659	0.46698113	0	5	3	FALSE	HTR3A	41	5	0	0	0.61952862	FALSE	0	HTR3A	1300	0.25	gene
246	2.15151515	5.67E-04	0.46478873	0	5	3	FALSE	BCL2	84.25	5	0	1	0.61616162	FALSE	0	BCL2	1102	0.5203125	gene
77	2.77272727	1.58E-04	0.36065574	0	4	3	FALSE	MOL000442	22.5	4	0	0	0.40909091	FALSE	0	MOL000442	212	0.58108108	mol
210	2.16161616	1.70E-04	0.46261682	0	4	3	FALSE	GSTM2	105.3333333	4	0	1	0.61279461	FALSE	0	GSTM2	518	0.65208333	gene
211	2.16161616	1.70E-04	0.46261682	0	4	3	FALSE	GSTM1	105.3333333	4	0	1	0.61279461	FALSE	0	GSTM1	518	0.65208333	gene
212	2.16161616	1.70E-04	0.46261682	0	4	3	FALSE	INSR	105.3333333	4	0	1	0.61279461	FALSE	0	INSR	518	0.65208333	gene
213	2.16161616	1.70E-04	0.46261682	0	4	3	FALSE	PSMD3	105.3333333	4	0	1	0.61279461	FALSE	0	PSMD3	518	0.65208333	gene
214	2.16161616	1.70E-04	0.46261682	0	4	3	FALSE	AHR	105.3333333	4	0	1	0.61279461	FALSE	0	AHR	518	0.65208333	gene
215	2.16161616	1.70E-04	0.46261682	0	4	3	FALSE	GSTP1	105.3333333	4	0	1	0.61279461	FALSE	0	GSTP1	518	0.65208333	gene
216	2.16161616	1.70E-04	0.46261682	0	4	3	FALSE	ALOX5	105.3333333	4	0	1	0.61279461	FALSE	0	ALOX5	518	0.65208333	gene
217	2.16161616	1.70E-04	0.46261682	0	4	3	FALSE	CYP1B1	105.3333333	4	0	1	0.61279461	FALSE	0	CYP1B1	518	0.65208333	gene
218	2.16161616	1.70E-04	0.46261682	0	4	3	FALSE	NR1I2	105.3333333	4	0	1	0.61279461	FALSE	0	NR1I2	518	0.65208333	gene
219	2.16161616	1.70E-04	0.46261682	0	4	3	FALSE	VCAM1	105.3333333	4	0	1	0.61279461	FALSE	0	VCAM1	518	0.65208333	gene
220	2.16161616	1.70E-04	0.46261682	0	4	3	FALSE	SELE	105.3333333	4	0	1	0.61279461	FALSE	0	SELE	518	0.65208333	gene
221	2.16161616	1.70E-04	0.46261682	0	4	3	FALSE	ICAM1	105.3333333	4	0	1	0.61279461	FALSE	0	ICAM1	518	0.65208333	gene
222	2.16161616	1.70E-04	0.46261682	0	4	3	FALSE	CYP1A1	105.3333333	4	0	1	0.61279461	FALSE	0	CYP1A1	518	0.65208333	gene
223	2.16161616	1.70E-04	0.46261682	0	4	3	FALSE	CYP1A2	105.3333333	4	0	1	0.61279461	FALSE	0	CYP1A2	518	0.65208333	gene
224	2.16161616	1.70E-04	0.46261682	0	4	3	FALSE	CYP3A4	105.3333333	4	0	1	0.61279461	FALSE	0	CYP3A4	518	0.65208333	gene
225	2.16161616	1.70E-04	0.46261682	0	4	3	FALSE	HMOX1	105.3333333	4	0	1	0.61279461	FALSE	0	HMOX1	518	0.65208333	gene
227	2.16161616	1.70E-04	0.46261682	0	4	3	FALSE	STAT1	105.3333333	4	0	1	0.61279461	FALSE	0	STAT1	518	0.65208333	gene
228	2.16161616	1.70E-04	0.46261682	0	4	3	FALSE	MMP1	105.3333333	4	0	1	0.61279461	FALSE	0	MMP1	518	0.65208333	gene
231	2.16161616	1.70E-04	0.46261682	0	4	3	FALSE	AKT1	105.3333333	4	0	1	0.61279461	FALSE	0	AKT1	518	0.65208333	gene
247	2.15151515	0.00113576	0.46478873	0	4	3	FALSE	OPRM1	51.25	4	0	0	0.61616162	FALSE	0	OPRM1	982	0.3140625	gene
250	2.15151515	9.40E-04	0.46478873	0	4	3	FALSE	GABRA3	53.25	4	0	0	0.61616162	FALSE	0	GABRA3	966	0.3265625	gene
251	2.15151515	8.83E-04	0.46478873	0	4	3	FALSE	ADRB1	54	4	0	0	0.61616162	FALSE	0	ADRB1	972	0.33125	gene
258	2.15151515	0.00122961	0.46478873	0	4	3	FALSE	IGHG1	50.25	4	0	0	0.61616162	FALSE	0	IGHG1	966	0.3078125	gene
261	2.15151515	0.00396395	0.46478873	0	4	3	FALSE	NR3C2	46.25	4	0	0	0.61616162	FALSE	0	NR3C2	1006	0.2828125	gene
74	2.78282828	1.22E-04	0.35934664	0	3	3	FALSE	MOL002320	22	3	0	0	0.40572391	FALSE	0	MOL002320	134	0.56756757	mol
75	2.78282828	1.22E-04	0.35934664	0	3	3	FALSE	MOL001525	22	3	0	0	0.40572391	FALSE	0	MOL001525	134	0.56756757	mol
78	2.78282828	2.20E-04	0.35934664	0	3	3	FALSE	MOL000433	16.66666667	3	0	0	0.40572391	FALSE	0	MOL000433	138	0.42342342	mol
83	2.78282828	5.88E-05	0.35934664	0	3	3	FALSE	MOL000379	27.66666667	3	0	0	0.40572391	FALSE	0	MOL000379	98	0.72072072	mol
96	2.78282828	2.75E-04	0.35934664	0	3	3	FALSE	MOL005348	20	3	0	0	0.40572391	FALSE	0	MOL005348	150	0.51351351	mol
100	2.78282828	4.70E-05	0.35934664	0	3	3	FALSE	MOL005318	28.66666667	3	0	0	0.40572391	FALSE	0	MOL005318	74	0.74774775	mol
101	2.78282828	2.87E-04	0.35934664	0	3	3	FALSE	MOL005317	17	3	0	0	0.40572391	FALSE	0	MOL005317	154	0.43243243	mol
107	2.78282828	9.58E-05	0.35934664	0	3	3	FALSE	MOL002879	22	3	0	0	0.40572391	FALSE	0	MOL002879	118	0.56756757	mol
160	2.16161616	8.62E-04	0.46261682	0	3	3	FALSE	ACACA	95.33333333	3	0	0	0.61279461	FALSE	0	ACACA	634	0.58958333	gene
174	2.16161616	8.62E-04	0.46261682	0	3	3	FALSE	IL10	95.33333333	3	0	0	0.61279461	FALSE	0	IL10	634	0.58958333	gene
182	2.16161616	8.62E-04	0.46261682	0	3	3	FALSE	CCND1	95.33333333	3	0	0	0.61279461	FALSE	0	CCND1	634	0.58958333	gene
198	2.16161616	0.00149881	0.46261682	0	3	3	FALSE	KDR	58.33333333	3	0	0	0.61279461	FALSE	0	KDR	638	0.35833333	gene
203	2.16161616	6.82E-04	0.46261682	0	3	3	FALSE	IFNG	95.66666667	3	0	0	0.61279461	FALSE	0	IFNG	622	0.59166667	gene
205	2.16161616	6.82E-04	0.46261682	0	3	3	FALSE	IL1B	95.66666667	3	0	0	0.61279461	FALSE	0	IL1B	622	0.59166667	gene
206	2.16161616	6.82E-04	0.46261682	0	3	3	FALSE	NFKBIA	95.66666667	3	0	0	0.61279461	FALSE	0	NFKBIA	622	0.59166667	gene
208	2.17171717	9.35E-05	0.46046512	0	3	3	FALSE	SLPI	100.5	3	0	1	0.60942761	FALSE	0	SLPI	244	0.621875	gene
209	2.17171717	9.35E-05	0.46046512	0	3	3	FALSE	AKR1C3	100.5	3	0	1	0.60942761	FALSE	0	AKR1C3	244	0.621875	gene
229	2.17171717	9.35E-05	0.46046512	0	3	3	FALSE	MAPK8	100.5	3	0	1	0.60942761	FALSE	0	MAPK8	244	0.621875	gene
232	2.17171717	9.35E-05	0.46046512	0	3	3	FALSE	IKBKB	100.5	3	0	1	0.60942761	FALSE	0	IKBKB	244	0.621875	gene
238	2.16161616	3.70E-04	0.46261682	0	3	3	FALSE	PON1	98.66666667	3	0	0	0.61279461	FALSE	0	PON1	598	0.61041667	gene
239	2.16161616	3.70E-04	0.46261682	0	3	3	FALSE	TGFB1	98.66666667	3	0	0	0.61279461	FALSE	0	TGFB1	598	0.61041667	gene
240	2.16161616	3.70E-04	0.46261682	0	3	3	FALSE	PRKCA	98.66666667	3	0	0	0.61279461	FALSE	0	PRKCA	598	0.61041667	gene
241	2.16161616	3.70E-04	0.46261682	0	3	3	FALSE	CASP8	98.66666667	3	0	0	0.61279461	FALSE	0	CASP8	598	0.61041667	gene
244	2.16161616	3.70E-04	0.46261682	0	3	3	FALSE	CASP9	98.66666667	3	0	0	0.61279461	FALSE	0	CASP9	598	0.61041667	gene
255	2.16161616	4.94E-04	0.46261682	0	3	3	FALSE	PLAU	98	3	0	0	0.61279461	FALSE	0	PLAU	626	0.60625	gene
259	2.16161616	6.70E-04	0.46261682	0	3	3	FALSE	ADH1C	64	3	0	0	0.61279461	FALSE	0	ADH1C	606	0.39375	gene
87	2.79292929	6.39E-05	0.35804702	0	2	3	FALSE	MOL000033	23.5	2	0	0	0.4023569	FALSE	0	MOL000033	60	0.60810811	mol
90	2.79292929	6.39E-05	0.35804702	0	2	3	FALSE	MOL000211	23.5	2	0	0	0.4023569	FALSE	0	MOL000211	60	0.60810811	mol
92	2.79292929	6.39E-05	0.35804702	0	2	3	FALSE	MOL005399	23.5	2	0	0	0.4023569	FALSE	0	MOL005399	60	0.60810811	mol
94	2.79292929	4.05E-04	0.35804702	0	2	3	FALSE	MOL005376	19.5	2	0	0	0.4023569	FALSE	0	MOL005376	76	0.5	mol
110	2.17171717	4.88E-04	0.46046512	0	2	3	FALSE	ACLY	85.5	2	0	0	0.60942761	FALSE	0	ACLY	304	0.528125	gene
111	2.17171717	4.88E-04	0.46046512	0	2	3	FALSE	NOX1	85.5	2	0	0	0.60942761	FALSE	0	NOX1	304	0.528125	gene
112	2.17171717	4.88E-04	0.46046512	0	2	3	FALSE	SREBF1	85.5	2	0	0	0.60942761	FALSE	0	SREBF1	304	0.528125	gene
113	2.17171717	4.88E-04	0.46046512	0	2	3	FALSE	UGT1A1	85.5	2	0	0	0.60942761	FALSE	0	UGT1A1	304	0.528125	gene
114	2.17171717	4.88E-04	0.46046512	0	2	3	FALSE	ECE1	85.5	2	0	0	0.60942761	FALSE	0	ECE1	304	0.528125	gene
115	2.17171717	4.88E-04	0.46046512	0	2	3	FALSE	FASN	85.5	2	0	0	0.60942761	FALSE	0	FASN	304	0.528125	gene
116	2.17171717	1.80E-05	0.46046512	0	2	3	FALSE	RASA1	137.5	2	0	0	0.60942761	FALSE	0	RASA1	96	0.853125	gene
117	2.17171717	1.80E-05	0.46046512	0	2	3	FALSE	HK2	137.5	2	0	0	0.60942761	FALSE	0	HK2	96	0.853125	gene
118	2.17171717	1.80E-05	0.46046512	0	2	3	FALSE	ERBB3	137.5	2	0	0	0.60942761	FALSE	0	ERBB3	96	0.853125	gene
119	2.17171717	1.80E-05	0.46046512	0	2	3	FALSE	IRF1	137.5	2	0	0	0.60942761	FALSE	0	IRF1	96	0.853125	gene
120	2.17171717	1.80E-05	0.46046512	0	2	3	FALSE	CD40LG	137.5	2	0	0	0.60942761	FALSE	0	CD40LG	96	0.853125	gene
121	2.17171717	1.80E-05	0.46046512	0	2	3	FALSE	IGF2	137.5	2	0	0	0.60942761	FALSE	0	IGF2	96	0.853125	gene
122	2.17171717	1.80E-05	0.46046512	0	2	3	FALSE	IGFBP3	137.5	2	0	0	0.60942761	FALSE	0	IGFBP3	96	0.853125	gene
123	2.17171717	1.80E-05	0.46046512	0	2	3	FALSE	CTSD	137.5	2	0	0	0.60942761	FALSE	0	CTSD	96	0.853125	gene
124	2.17171717	1.80E-05	0.46046512	0	2	3	FALSE	E2F2	137.5	2	0	0	0.60942761	FALSE	0	E2F2	96	0.853125	gene
125	2.17171717	1.80E-05	0.46046512	0	2	3	FALSE	E2F1	137.5	2	0	0	0.60942761	FALSE	0	E2F1	96	0.853125	gene
126	2.17171717	1.80E-05	0.46046512	0	2	3	FALSE	RASSF1	137.5	2	0	0	0.60942761	FALSE	0	RASSF1	96	0.853125	gene
127	2.17171717	1.80E-05	0.46046512	0	2	3	FALSE	RUNX2	137.5	2	0	0	0.60942761	FALSE	0	RUNX2	96	0.853125	gene
128	2.17171717	1.80E-05	0.46046512	0	2	3	FALSE	SPP1	137.5	2	0	0	0.60942761	FALSE	0	SPP1	96	0.853125	gene
129	2.17171717	1.80E-05	0.46046512	0	2	3	FALSE	CHUK	137.5	2	0	0	0.60942761	FALSE	0	CHUK	96	0.853125	gene
130	2.17171717	1.80E-05	0.46046512	0	2	3	FALSE	CXCL10	137.5	2	0	0	0.60942761	FALSE	0	CXCL10	96	0.853125	gene
131	2.17171717	1.80E-05	0.46046512	0	2	3	FALSE	CRP	137.5	2	0	0	0.60942761	FALSE	0	CRP	96	0.853125	gene
132	2.17171717	1.80E-05	0.46046512	0	2	3	FALSE	HSF1	137.5	2	0	0	0.60942761	FALSE	0	HSF1	96	0.853125	gene
133	2.17171717	1.80E-05	0.46046512	0	2	3	FALSE	PPARD	137.5	2	0	0	0.60942761	FALSE	0	PPARD	96	0.853125	gene
134	2.17171717	1.80E-05	0.46046512	0	2	3	FALSE	PPARA	137.5	2	0	0	0.60942761	FALSE	0	PPARA	96	0.853125	gene
135	2.17171717	1.80E-05	0.46046512	0	2	3	FALSE	CLDN4	137.5	2	0	0	0.60942761	FALSE	0	CLDN4	96	0.853125	gene
136	2.17171717	1.80E-05	0.46046512	0	2	3	FALSE	CHEK2	137.5	2	0	0	0.60942761	FALSE	0	CHEK2	96	0.853125	gene
137	2.17171717	1.80E-05	0.46046512	0	2	3	FALSE	PARP1	137.5	2	0	0	0.60942761	FALSE	0	PARP1	96	0.853125	gene
138	2.17171717	1.80E-05	0.46046512	0	2	3	FALSE	NQO1	137.5	2	0	0	0.60942761	FALSE	0	NQO1	96	0.853125	gene
139	2.17171717	1.80E-05	0.46046512	0	2	3	FALSE	NFE2L2	137.5	2	0	0	0.60942761	FALSE	0	NFE2L2	96	0.853125	gene
140	2.17171717	1.80E-05	0.46046512	0	2	3	FALSE	ABCG2	137.5	2	0	0	0.60942761	FALSE	0	ABCG2	96	0.853125	gene
141	2.17171717	1.80E-05	0.46046512	0	2	3	FALSE	TOP2A	137.5	2	0	0	0.60942761	FALSE	0	TOP2A	96	0.853125	gene
142	2.17171717	1.80E-05	0.46046512	0	2	3	FALSE	MPO	137.5	2	0	0	0.60942761	FALSE	0	MPO	96	0.853125	gene
143	2.17171717	1.80E-05	0.46046512	0	2	3	FALSE	IL1A	137.5	2	0	0	0.60942761	FALSE	0	IL1A	96	0.853125	gene
144	2.17171717	1.80E-05	0.46046512	0	2	3	FALSE	COL1A1	137.5	2	0	0	0.60942761	FALSE	0	COL1A1	96	0.853125	gene
145	2.17171717	1.80E-05	0.46046512	0	2	3	FALSE	SERPINE1	137.5	2	0	0	0.60942761	FALSE	0	SERPINE1	96	0.853125	gene
146	2.17171717	1.80E-05	0.46046512	0	2	3	FALSE	THBD	137.5	2	0	0	0.60942761	FALSE	0	THBD	96	0.853125	gene
147	2.17171717	1.80E-05	0.46046512	0	2	3	FALSE	PLAT	137.5	2	0	0	0.60942761	FALSE	0	PLAT	96	0.853125	gene
148	2.17171717	1.80E-05	0.46046512	0	2	3	FALSE	CCNB1	137.5	2	0	0	0.60942761	FALSE	0	CCNB1	96	0.853125	gene
149	2.17171717	1.80E-05	0.46046512	0	2	3	FALSE	IL2	137.5	2	0	0	0.60942761	FALSE	0	IL2	96	0.853125	gene
150	2.17171717	1.80E-05	0.46046512	0	2	3	FALSE	HSPB1	137.5	2	0	0	0.60942761	FALSE	0	HSPB1	96	0.853125	gene
151	2.17171717	1.80E-05	0.46046512	0	2	3	FALSE	BIRC5	137.5	2	0	0	0.60942761	FALSE	0	BIRC5	96	0.853125	gene
152	2.17171717	1.80E-05	0.46046512	0	2	3	FALSE	PRKCB	137.5	2	0	0	0.60942761	FALSE	0	PRKCB	96	0.853125	gene
153	2.17171717	1.80E-05	0.46046512	0	2	3	FALSE	CXCL8	137.5	2	0	0	0.60942761	FALSE	0	CXCL8	96	0.853125	gene
154	2.17171717	1.80E-05	0.46046512	0	2	3	FALSE	PTGER3	137.5	2	0	0	0.60942761	FALSE	0	PTGER3	96	0.853125	gene
155	2.17171717	1.80E-05	0.46046512	0	2	3	FALSE	CCL2	137.5	2	0	0	0.60942761	FALSE	0	CCL2	96	0.853125	gene
156	2.17171717	1.80E-05	0.46046512	0	2	3	FALSE	GJA1	137.5	2	0	0	0.60942761	FALSE	0	GJA1	96	0.853125	gene
157	2.17171717	1.80E-05	0.46046512	0	2	3	FALSE	F3	137.5	2	0	0	0.60942761	FALSE	0	F3	96	0.853125	gene
158	2.17171717	1.80E-05	0.46046512	0	2	3	FALSE	MYC	137.5	2	0	0	0.60942761	FALSE	0	MYC	96	0.853125	gene
159	2.17171717	1.80E-05	0.46046512	0	2	3	FALSE	CAV1	137.5	2	0	0	0.60942761	FALSE	0	CAV1	96	0.853125	gene
161	2.17171717	1.80E-05	0.46046512	0	2	3	FALSE	ERBB2	137.5	2	0	0	0.60942761	FALSE	0	ERBB2	96	0.853125	gene
162	2.17171717	1.80E-05	0.46046512	0	2	3	FALSE	RUNX1T1	137.5	2	0	0	0.60942761	FALSE	0	RUNX1T1	96	0.853125	gene
163	2.17171717	1.80E-05	0.46046512	0	2	3	FALSE	HIF1A	137.5	2	0	0	0.60942761	FALSE	0	HIF1A	96	0.853125	gene
164	2.17171717	1.80E-05	0.46046512	0	2	3	FALSE	SOD1	137.5	2	0	0	0.60942761	FALSE	0	SOD1	96	0.853125	gene
165	2.17171717	1.80E-05	0.46046512	0	2	3	FALSE	RAF1	137.5	2	0	0	0.60942761	FALSE	0	RAF1	96	0.853125	gene
166	2.17171717	1.80E-05	0.46046512	0	2	3	FALSE	TOP1	137.5	2	0	0	0.60942761	FALSE	0	TOP1	96	0.853125	gene
167	2.17171717	1.80E-05	0.46046512	0	2	3	FALSE	ODC1	137.5	2	0	0	0.60942761	FALSE	0	ODC1	96	0.853125	gene
168	2.17171717	1.80E-05	0.46046512	0	2	3	FALSE	POR	137.5	2	0	0	0.60942761	FALSE	0	POR	96	0.853125	gene
169	2.17171717	1.80E-05	0.46046512	0	2	3	FALSE	ELK1	137.5	2	0	0	0.60942761	FALSE	0	ELK1	96	0.853125	gene
170	2.17171717	1.80E-05	0.46046512	0	2	3	FALSE	TP53	137.5	2	0	0	0.60942761	FALSE	0	TP53	96	0.853125	gene
171	2.17171717	1.80E-05	0.46046512	0	2	3	FALSE	IL6	137.5	2	0	0	0.60942761	FALSE	0	IL6	96	0.853125	gene
172	2.17171717	1.80E-05	0.46046512	0	2	3	FALSE	RB1	137.5	2	0	0	0.60942761	FALSE	0	RB1	96	0.853125	gene
173	2.17171717	1.80E-05	0.46046512	0	2	3	FALSE	EGF	137.5	2	0	0	0.60942761	FALSE	0	EGF	96	0.853125	gene
175	2.17171717	1.80E-05	0.46046512	0	2	3	FALSE	MAPK1	137.5	2	0	0	0.60942761	FALSE	0	MAPK1	96	0.853125	gene
176	2.17171717	1.80E-05	0.46046512	0	2	3	FALSE	MMP9	137.5	2	0	0	0.60942761	FALSE	0	MMP9	96	0.853125	gene
177	2.17171717	1.80E-05	0.46046512	0	2	3	FALSE	MMP2	137.5	2	0	0	0.60942761	FALSE	0	MMP2	96	0.853125	gene
178	2.17171717	1.80E-05	0.46046512	0	2	3	FALSE	EIF6	137.5	2	0	0	0.60942761	FALSE	0	EIF6	96	0.853125	gene
179	2.17171717	1.80E-05	0.46046512	0	2	3	FALSE	CDKN1A	137.5	2	0	0	0.60942761	FALSE	0	CDKN1A	96	0.853125	gene
180	2.17171717	1.80E-05	0.46046512	0	2	3	FALSE	FOS	137.5	2	0	0	0.60942761	FALSE	0	FOS	96	0.853125	gene
181	2.17171717	1.80E-05	0.46046512	0	2	3	FALSE	BCL2L1	137.5	2	0	0	0.60942761	FALSE	0	BCL2L1	96	0.853125	gene
183	2.17171717	1.80E-05	0.46046512	0	2	3	FALSE	VEGFA	137.5	2	0	0	0.60942761	FALSE	0	VEGFA	96	0.853125	gene
184	2.17171717	1.80E-05	0.46046512	0	2	3	FALSE	EGFR	137.5	2	0	0	0.60942761	FALSE	0	EGFR	96	0.853125	gene
185	2.17171717	1.80E-05	0.46046512	0	2	3	FALSE	MMP3	137.5	2	0	0	0.60942761	FALSE	0	MMP3	96	0.853125	gene
186	2.17171717	2.00E-04	0.46046512	0	2	3	FALSE	HSD3B1	92	2	0	0	0.60942761	FALSE	0	HSD3B1	278	0.56875	gene
187	2.17171717	2.00E-04	0.46046512	0	2	3	FALSE	SIRT1	92	2	0	0	0.60942761	FALSE	0	SIRT1	278	0.56875	gene
188	2.17171717	2.00E-04	0.46046512	0	2	3	FALSE	IL4	92	2	0	0	0.60942761	FALSE	0	IL4	278	0.56875	gene
189	2.17171717	9.56E-04	0.46046512	0	2	3	FALSE	MET	82.5	2	0	0	0.60942761	FALSE	0	MET	316	0.509375	gene
190	2.17171717	2.16E-04	0.46046512	0	2	3	FALSE	RXRB	91.5	2	0	0	0.60942761	FALSE	0	RXRB	280	0.565625	gene
194	2.17171717	3.87E-04	0.46046512	0	2	3	FALSE	ADH1B	86.5	2	0	0	0.60942761	FALSE	0	ADH1B	300	0.534375	gene
199	2.17171717	0.00323843	0.46046512	0	2	3	FALSE	NR3C1	81	2	0	0	0.60942761	FALSE	0	NR3C1	322	0.5	gene
200	2.17171717	3.97E-04	0.46046512	0	2	3	FALSE	MAP2K4	86	2	0	0	0.60942761	FALSE	0	MAP2K4	302	0.53125	gene
201	2.17171717	3.97E-04	0.46046512	0	2	3	FALSE	PSMG1	86	2	0	0	0.60942761	FALSE	0	PSMG1	302	0.53125	gene
202	2.17171717	3.97E-04	0.46046512	0	2	3	FALSE	ADCYAP1	86	2	0	0	0.60942761	FALSE	0	ADCYAP1	302	0.53125	gene
204	2.17171717	3.97E-04	0.46046512	0	2	3	FALSE	CASP1	86	2	0	0	0.60942761	FALSE	0	CASP1	302	0.53125	gene
207	2.17171717	8.50E-04	0.46046512	0	2	3	FALSE	RXRG	82.5	2	0	0	0.60942761	FALSE	0	RXRG	316	0.509375	gene
248	2.17171717	2.07E-04	0.46046512	0	2	3	FALSE	CHRNA2	90.5	2	0	0	0.60942761	FALSE	0	CHRNA2	284	0.559375	gene
253	2.17171717	2.66E-04	0.46046512	0	2	3	FALSE	MAOA	89.5	2	0	0	0.60942761	FALSE	0	MAOA	288	0.553125	gene
254	2.17171717	2.66E-04	0.46046512	0	2	3	FALSE	LTA4H	89.5	2	0	0	0.60942761	FALSE	0	LTA4H	288	0.553125	gene
