# Supplementary material for: Network Pharmacology and Molecular Docking Analysis on Molecular Targets and Mechanisms of Aidi Injection Treating of Nonsmall Cell Lung Cancer
Source: Evid Based Complement Alternat Med. 2022 Dec 6;2022:8350218. doi: 10.1155/2022/8350218 (PMC9747318; doi:10.1155/2022/8350218)
Supplement: Supplementary Materials — Supplementary Material 1: 207 targets of ADI. ADI, Aidi injection. Supplementary Material 2: 5282 targets of NSCLC. NSCLC, nonsmall cell lung cancer. Supplementary Material 3: 160 intersecting targets of ADI and NSCLC. ADI, Aidi injection; NSCLC, nonsmall cell lung cancer. Supplementary Material 4: basic information of 199 nodes in the DDCT network diagram. DDCT, disease-drug-components-targets. Supplementary Material 5: the results of GO enrichment analysis with p < 0.05. GO, gene ontology. Supplementary Material 6: the results of KEGG enrichment analysis with p < 0.05. KEGG, Kyoto Encyclopedia of Genes and Genomes. [file 8350218.f1.zip › Supplementary material 5 (1).txt]

Supplementary material 5: The results of GO enrichment analysis with p<0.05
ONTOLOGY	ID	Description	GeneRatio	BgRatio	pvalue	p.adjust	qvalue	geneID	Count
BP	GO:0000302	response to reactive oxygen species	15/28	232/18670	5.34891E-22	1.42602E-18	4.0145E-19	AKT1/CASP3/EGFR/FOS/HMOX1/IL6/JUN/MMP9/MPO/MAPK1/MAPK8/RELA/STAT1/TNF/SIRT1	15
BP	GO:0006979	response to oxidative stress	17/28	451/18670	4.05417E-21	5.40421E-18	1.52138E-18	AKT1/CASP3/EGFR/FOS/HMOX1/IL6/JUN/MMP9/MPO/MAPK1/MAPK8/PTGS2/RELA/STAT1/TNF/TP53/SIRT1	17
BP	GO:0034599	cellular response to oxidative stress	14/28	302/18670	2.03436E-18	1.80787E-15	5.08947E-16	AKT1/EGFR/FOS/HMOX1/IL6/JUN/MMP9/MPO/MAPK1/MAPK8/RELA/TNF/TP53/SIRT1	14
BP	GO:0034614	cellular response to reactive oxygen species	12/28	168/18670	5.08409E-18	3.10675E-15	8.74605E-16	AKT1/EGFR/FOS/IL6/JUN/MMP9/MPO/MAPK1/MAPK8/RELA/TNF/SIRT1	12
BP	GO:0051090	regulation of DNA-binding transcription factor activity	15/28	432/18670	6.52513E-18	3.10675E-15	8.74605E-16	AKT1/AR/ESR1/FOS/HMOX1/IL1B/IL6/JUN/PPARG/MAPK1/MAPK8/RELA/TNF/VEGFA/SIRT1	15
BP	GO:0050673	epithelial cell proliferation	15/28	434/18670	6.99193E-18	3.10675E-15	8.74605E-16	AKT1/AR/CCND1/EGFR/ERBB2/ESR1/HMOX1/JUN/MYC/PPARG/MAPK1/STAT1/TNF/VEGFA/SIRT1	15
BP	GO:0031667	response to nutrient levels	15/28	499/18670	5.60897E-17	2.13622E-14	6.01383E-15	AKT1/CCND1/EGFR/HMOX1/IL1B/JUN/MPO/PPARG/MAPK1/MAPK8/PTGS2/RELA/STAT1/TP53/SIRT1	15
BP	GO:0071276	cellular response to cadmium ion	8/28	37/18670	3.19287E-16	1.06402E-13	2.99541E-14	AKT1/EGFR/FOS/HMOX1/JUN/MMP9/MAPK1/MAPK8	8
BP	GO:0032496	response to lipopolysaccharide	13/28	330/18670	3.83207E-16	1.13514E-13	3.19563E-14	AKT1/CASP3/FOS/IL1B/IL6/CXCL8/JUN/MPO/MAPK1/MAPK8/PTGS2/RELA/TNF	13
BP	GO:0002237	response to molecule of bacterial origin	13/28	343/18670	6.32827E-16	1.68712E-13	4.74953E-14	AKT1/CASP3/FOS/IL1B/IL6/CXCL8/JUN/MPO/MAPK1/MAPK8/PTGS2/RELA/TNF	13
BP	GO:0050678	regulation of epithelial cell proliferation	13/28	378/18670	2.22679E-15	5.39694E-13	1.51933E-13	AKT1/AR/CCND1/EGFR/ERBB2/HMOX1/JUN/MYC/PPARG/STAT1/TNF/VEGFA/SIRT1	13
BP	GO:0009612	response to mechanical stimulus	11/28	210/18670	5.09109E-15	1.04682E-12	2.94699E-13	AKT1/EGFR/FOS/IL1B/JUN/MPO/PPARG/MAPK8/PTGS2/RELA/STAT1	11
BP	GO:0009411	response to UV	10/28	141/18670	5.10453E-15	1.04682E-12	2.94699E-13	AKT1/CCND1/CASP3/EGFR/MYC/MAPK8/PTGS2/RELA/TP53/SIRT1	10
BP	GO:0048661	positive regulation of smooth muscle cell proliferation	9/28	101/18670	1.74858E-14	3.3298E-12	9.37399E-13	AKT1/EGFR/HMOX1/IL6/JUN/MMP9/PTGS2/STAT1/TNF	9
BP	GO:0033002	muscle cell proliferation	11/28	239/18670	2.13012E-14	3.78593E-12	1.06581E-12	AKT1/EGFR/HMOX1/IL6/JUN/MMP9/PPARG/MAPK1/PTGS2/STAT1/TNF	11
BP	GO:0071496	cellular response to external stimulus	12/28	339/18670	2.48066E-14	4.13339E-12	1.16362E-12	AKT1/EGFR/FOS/HMOX1/IL1B/JUN/PPARG/MAPK1/MAPK8/PTGS2/TP53/SIRT1	12
BP	GO:0046686	response to cadmium ion	8/28	63/18670	3.12436E-14	4.76917E-12	1.34261E-12	AKT1/EGFR/FOS/HMOX1/JUN/MMP9/MAPK1/MAPK8	8
BP	GO:0048660	regulation of smooth muscle cell proliferation	10/28	169/18670	3.21999E-14	4.76917E-12	1.34261E-12	AKT1/EGFR/HMOX1/IL6/JUN/MMP9/PPARG/PTGS2/STAT1/TNF	10
BP	GO:0048659	smooth muscle cell proliferation	10/28	171/18670	3.62733E-14	5.08972E-12	1.43285E-12	AKT1/EGFR/HMOX1/IL6/JUN/MMP9/PPARG/PTGS2/STAT1/TNF	10
BP	GO:0048545	response to steroid hormone	12/28	385/18670	1.12707E-13	1.50238E-11	4.22946E-12	AR/CCND1/CASP3/EGFR/ESR1/FOS/IL6/PPARG/PTGS2/RELA/TNF/SIRT1	12
BP	GO:0150076	neuroinflammatory response	8/28	75/18670	1.34552E-13	1.70817E-11	4.8088E-12	EGFR/IL1B/IL4/IL6/JUN/MMP9/PTGS2/TNF	8
BP	GO:0050679	positive regulation of epithelial cell proliferation	10/28	206/18670	2.37118E-13	2.87344E-11	8.08925E-12	AKT1/AR/CCND1/EGFR/ERBB2/HMOX1/JUN/MYC/VEGFA/SIRT1	10
BP	GO:0009416	response to light stimulus	11/28	314/18670	4.25821E-13	4.93582E-11	1.38952E-11	AKT1/CCND1/CASP3/EGFR/FOS/MYC/MAPK8/PTGS2/RELA/TP53/SIRT1	11
BP	GO:0048732	gland development	12/28	434/18670	4.65272E-13	5.16839E-11	1.45499E-11	AKT1/AR/CCND1/EGF/EGFR/ESR1/HMOX1/JUN/MAPK1/RELA/TNF/VEGFA	12
BP	GO:0009314	response to radiation	12/28	448/18670	6.7664E-13	7.21569E-11	2.03134E-11	AKT1/CCND1/CASP3/EGFR/FOS/JUN/MYC/MAPK8/PTGS2/RELA/TP53/SIRT1	12
BP	GO:0010038	response to metal ion	11/28	364/18670	2.12511E-12	2.17906E-10	6.13444E-11	AKT1/CCND1/CASP3/EGFR/FOS/HMOX1/JUN/MMP9/MAPK1/MAPK8/PTGS2	11
BP	GO:0035690	cellular response to drug	11/28	369/18670	2.46389E-12	2.43286E-10	6.84893E-11	EGFR/HMOX1/IL1B/IL6/MYC/MAPK1/PTGS2/RELA/TNF/TP53/SIRT1	11
BP	GO:0071248	cellular response to metal ion	9/28	190/18670	5.65901E-12	5.38819E-10	1.51687E-10	AKT1/EGFR/FOS/HMOX1/JUN/MMP9/MAPK1/MAPK8/PTGS2	9
BP	GO:2001233	regulation of apoptotic signaling pathway	11/28	406/18670	6.92591E-12	6.36706E-10	1.79244E-10	AKT1/AR/HMOX1/IL1B/MMP9/MAPK8/PTGS2/RELA/TNF/TP53/SIRT1	11
BP	GO:0030099	myeloid cell differentiation	11/28	416/18670	9.00458E-12	8.00207E-10	2.25272E-10	CASP3/FOS/IL4/JUN/MMP9/MYC/PPARG/STAT1/TNF/VEGFA/SIRT1	11
BP	GO:0002573	myeloid leukocyte differentiation	9/28	204/18670	1.07357E-11	9.23268E-10	2.59916E-10	FOS/IL4/JUN/MMP9/MYC/PPARG/TNF/VEGFA/SIRT1	9
BP	GO:0048608	reproductive structure development	11/28	431/18670	1.31879E-11	1.09872E-09	3.09309E-10	AKT1/AR/CCND1/CASP3/EGFR/ESR1/PPARG/MAPK1/PTGS2/VEGFA/SIRT1	11
BP	GO:0061458	reproductive system development	11/28	434/18670	1.421E-11	1.148E-09	3.23181E-10	AKT1/AR/CCND1/CASP3/EGFR/ESR1/PPARG/MAPK1/PTGS2/VEGFA/SIRT1	11
BP	GO:0071241	cellular response to inorganic substance	9/28	217/18670	1.86981E-11	1.46615E-09	4.12747E-10	AKT1/EGFR/FOS/HMOX1/JUN/MMP9/MAPK1/MAPK8/PTGS2	9
BP	GO:0010001	glial cell differentiation	9/28	218/18670	1.94853E-11	1.48422E-09	4.17834E-10	AKT1/EGFR/ERBB2/IL1B/IL6/PPARG/MAPK1/RELA/TNF	9
BP	GO:1903829	positive regulation of cellular protein localization	10/28	324/18670	2.14658E-11	1.58966E-09	4.47519E-10	AKT1/EGF/EGFR/ERBB2/IL1B/MAPK1/MAPK8/PTGS2/TNF/TP53	10
BP	GO:0150077	regulation of neuroinflammatory response	6/28	41/18670	2.78195E-11	2.00451E-09	5.64304E-10	IL1B/IL4/IL6/MMP9/PTGS2/TNF	6
BP	GO:0071902	positive regulation of protein serine/threonine kinase activity	10/28	334/18670	2.89563E-11	2.03151E-09	5.71906E-10	AKT1/CCND1/EGF/EGFR/ERBB2/IL1B/MAPK1/TNF/VEGFA/SIRT1	10
BP	GO:2001234	negative regulation of apoptotic signaling pathway	9/28	230/18670	3.14898E-11	2.15261E-09	6.05997E-10	AKT1/AR/HMOX1/IL1B/MMP9/PTGS2/RELA/TNF/SIRT1	9
BP	GO:0071216	cellular response to biotic stimulus	9/28	236/18670	3.9645E-11	2.64234E-09	7.43865E-10	AKT1/IL1B/IL6/CXCL8/MAPK1/MAPK8/RELA/TNF/TP53	9
BP	GO:0060749	mammary gland alveolus development	5/28	18/18670	4.3978E-11	2.79156E-09	7.85873E-10	AR/CCND1/EGF/ESR1/VEGFA	5
BP	GO:0061377	mammary gland lobule development	5/28	18/18670	4.3978E-11	2.79156E-09	7.85873E-10	AR/CCND1/EGF/ESR1/VEGFA	5
BP	GO:0062013	positive regulation of small molecule metabolic process	8/28	153/18670	4.57656E-11	2.83747E-09	7.98798E-10	AKT1/EGF/IL1B/IL4/PPARG/PTGS2/TNF/SIRT1	8
BP	GO:0051091	positive regulation of DNA-binding transcription factor activity	9/28	261/18670	9.73176E-11	5.89656E-09	1.65999E-09	AKT1/AR/ESR1/IL1B/IL6/PPARG/RELA/TNF/VEGFA	9
BP	GO:0045765	regulation of angiogenesis	10/28	383/18670	1.10903E-10	6.57039E-09	1.84968E-09	ERBB2/HMOX1/IL1B/IL6/CXCL8/PPARG/PTGS2/STAT1/VEGFA/SIRT1	10
BP	GO:0031668	cellular response to extracellular stimulus	9/28	268/18670	1.23147E-10	7.13717E-09	2.00924E-09	FOS/HMOX1/JUN/PPARG/MAPK1/MAPK8/PTGS2/TP53/SIRT1	9
BP	GO:0001936	regulation of endothelial cell proliferation	8/28	176/18670	1.40686E-10	7.98018E-09	2.24656E-09	AKT1/HMOX1/JUN/PPARG/STAT1/TNF/VEGFA/SIRT1	8
BP	GO:0042063	gliogenesis	9/28	290/18670	2.48003E-10	1.37745E-08	3.87777E-09	AKT1/EGFR/ERBB2/IL1B/IL6/PPARG/MAPK1/RELA/TNF	9
BP	GO:0010632	regulation of epithelial cell migration	9/28	291/18670	2.55681E-10	1.39111E-08	3.91624E-09	AKT1/HMOX1/IL4/JUN/MMP9/PPARG/PTGS2/VEGFA/SIRT1	9
BP	GO:0001935	endothelial cell proliferation	8/28	191/18670	2.70238E-10	1.44091E-08	4.05642E-09	AKT1/HMOX1/JUN/PPARG/STAT1/TNF/VEGFA/SIRT1	8
BP	GO:0007565	female pregnancy	8/28	192/18670	2.81717E-10	1.46428E-08	4.1222E-09	AKT1/AR/ESR1/FOS/IL1B/MMP9/MAPK1/PTGS2	8
BP	GO:1901342	regulation of vasculature development	10/28	422/18670	2.85605E-10	1.46428E-08	4.1222E-09	ERBB2/HMOX1/IL1B/IL6/CXCL8/PPARG/PTGS2/STAT1/VEGFA/SIRT1	10
BP	GO:1901654	response to ketone	8/28	193/18670	2.93618E-10	1.47695E-08	4.15788E-09	AKT1/AR/CCND1/EGFR/FOS/PPARG/RELA/SIRT1	8
BP	GO:0051052	regulation of DNA metabolic process	10/28	429/18670	3.35172E-10	1.65476E-08	4.65843E-09	AKT1/EGFR/IL4/IL6/JUN/MYC/PPARG/MAPK1/TP53/SIRT1	10
BP	GO:0034612	response to tumor necrosis factor	9/28	312/18670	4.73458E-10	2.25844E-08	6.35792E-09	AKT1/CASP3/CXCL8/MAPK1/PTGS2/RELA/STAT1/TNF/SIRT1	9
BP	GO:0071222	cellular response to lipopolysaccharide	8/28	205/18670	4.74392E-10	2.25844E-08	6.35792E-09	AKT1/IL1B/IL6/CXCL8/MAPK1/MAPK8/RELA/TNF	8
BP	GO:0007568	aging	9/28	321/18670	6.0847E-10	2.84593E-08	8.0118E-09	AKT1/FOS/JUN/MPO/MAPK1/PTGS2/RELA/TP53/SIRT1	9
BP	GO:0071219	cellular response to molecule of bacterial origin	8/28	212/18670	6.19272E-10	2.84652E-08	8.01345E-09	AKT1/IL1B/IL6/CXCL8/MAPK1/MAPK8/RELA/TNF	8
BP	GO:0043281	regulation of cysteine-type endopeptidase activity involved in apoptotic process	8/28	215/18670	6.92263E-10	3.12809E-08	8.80613E-09	AKT1/MMP9/MYC/PPARG/PTGS2/TNF/VEGFA/SIRT1	8
BP	GO:0046677	response to antibiotic	9/28	327/18670	7.16332E-10	3.1829E-08	8.96044E-09	CCND1/CASP3/HMOX1/IL6/JUN/RELA/STAT1/TP53/SIRT1	9
BP	GO:0071214	cellular response to abiotic stimulus	9/28	331/18670	7.97282E-10	3.3902E-08	9.54401E-09	AKT1/CASP3/EGFR/IL1B/MYC/MAPK8/PTGS2/TP53/SIRT1	9
BP	GO:0104004	cellular response to environmental stimulus	9/28	331/18670	7.97282E-10	3.3902E-08	9.54401E-09	AKT1/CASP3/EGFR/IL1B/MYC/MAPK8/PTGS2/TP53/SIRT1	9
BP	GO:0007584	response to nutrient	8/28	219/18670	8.01135E-10	3.3902E-08	9.54401E-09	CCND1/EGFR/HMOX1/IL1B/PPARG/PTGS2/RELA/STAT1	8
BP	GO:0044706	multi-multicellular organism process	8/28	222/18670	8.92263E-10	3.71683E-08	1.04635E-08	AKT1/AR/ESR1/FOS/IL1B/MMP9/MAPK1/PTGS2	8
BP	GO:0050727	regulation of inflammatory response	10/28	485/18670	1.1008E-09	4.45077E-08	1.25297E-08	EGFR/ESR1/IL1B/IL4/IL6/MMP9/PPARG/PTGS2/RELA/TNF	10
BP	GO:0051054	positive regulation of DNA metabolic process	8/28	228/18670	1.10184E-09	4.45077E-08	1.25297E-08	AKT1/EGFR/IL4/IL6/JUN/MYC/MAPK1/SIRT1	8
BP	GO:0010631	epithelial cell migration	9/28	351/18670	1.33534E-09	5.30411E-08	1.4932E-08	AKT1/HMOX1/IL4/JUN/MMP9/PPARG/PTGS2/VEGFA/SIRT1	9
BP	GO:0071453	cellular response to oxygen levels	8/28	234/18670	1.35289E-09	5.30411E-08	1.4932E-08	AKT1/HMOX1/MYC/PPARG/PTGS2/TP53/VEGFA/SIRT1	8
BP	GO:0030879	mammary gland development	7/28	143/18670	1.38078E-09	5.33501E-08	1.5019E-08	AKT1/AR/CCND1/EGF/ESR1/MAPK1/VEGFA	7
BP	GO:0090132	epithelium migration	9/28	354/18670	1.4389E-09	5.48017E-08	1.54276E-08	AKT1/HMOX1/IL4/JUN/MMP9/PPARG/PTGS2/VEGFA/SIRT1	9
BP	GO:0031669	cellular response to nutrient levels	8/28	237/18670	1.49603E-09	5.53948E-08	1.55946E-08	HMOX1/JUN/PPARG/MAPK1/MAPK8/PTGS2/TP53/SIRT1	8
BP	GO:0043122	regulation of I-kappaB kinase/NF-kappaB signaling	8/28	237/18670	1.49603E-09	5.53948E-08	1.55946E-08	AKT1/ESR1/HMOX1/IL1B/RELA/STAT1/TNF/SIRT1	8
BP	GO:0042542	response to hydrogen peroxide	7/28	146/18670	1.597E-09	5.68252E-08	1.59973E-08	CASP3/HMOX1/IL6/JUN/RELA/STAT1/SIRT1	7
BP	GO:0051384	response to glucocorticoid	7/28	146/18670	1.597E-09	5.68252E-08	1.59973E-08	CCND1/CASP3/EGFR/FOS/IL6/PTGS2/TNF	7
BP	GO:2000116	regulation of cysteine-type endopeptidase activity	8/28	239/18670	1.59861E-09	5.68252E-08	1.59973E-08	AKT1/MMP9/MYC/PPARG/PTGS2/TNF/VEGFA/SIRT1	8
BP	GO:0090130	tissue migration	9/28	360/18670	1.66744E-09	5.84922E-08	1.64666E-08	AKT1/HMOX1/IL4/JUN/MMP9/PPARG/PTGS2/VEGFA/SIRT1	9
BP	GO:0014074	response to purine-containing compound	7/28	149/18670	1.84139E-09	6.3755E-08	1.79482E-08	FOS/IL1B/JUN/PPARG/PTGS2/RELA/STAT1	7
BP	GO:0048145	regulation of fibroblast proliferation	6/28	83/18670	2.23809E-09	7.64966E-08	2.15352E-08	EGFR/ESR1/JUN/MYC/PPARG/TP53	6
BP	GO:0048144	fibroblast proliferation	6/28	84/18670	2.40781E-09	8.12558E-08	2.2875E-08	EGFR/ESR1/JUN/MYC/PPARG/TP53	6
BP	GO:1905952	regulation of lipid localization	7/28	157/18670	2.65406E-09	8.84465E-08	2.48993E-08	AKT1/EGF/IL1B/IL6/PPARG/TNF/SIRT1	7
BP	GO:0031960	response to corticosteroid	7/28	162/18670	3.30302E-09	1.08714E-07	3.0605E-08	CCND1/CASP3/EGFR/FOS/IL6/PTGS2/TNF	7
BP	GO:0070482	response to oxygen levels	9/28	394/18670	3.67169E-09	1.19375E-07	3.36061E-08	AKT1/CASP3/HMOX1/MYC/PPARG/PTGS2/TP53/VEGFA/SIRT1	9
BP	GO:0007249	I-kappaB kinase/NF-kappaB signaling	8/28	269/18670	4.05357E-09	1.28653E-07	3.6218E-08	AKT1/ESR1/HMOX1/IL1B/RELA/STAT1/TNF/SIRT1	8
BP	GO:0043491	protein kinase B signaling	8/28	269/18670	4.05357E-09	1.28653E-07	3.6218E-08	AKT1/EGF/EGFR/ERBB2/ESR1/IL1B/TNF/SIRT1	8
BP	GO:0022407	regulation of cell-cell adhesion	9/28	403/18670	4.47101E-09	1.40232E-07	3.94777E-08	AKT1/CASP3/ERBB2/IL1B/IL4/IL6/RELA/TNF/VEGFA	9
BP	GO:0010634	positive regulation of epithelial cell migration	7/28	171/18670	4.8134E-09	1.475E-07	4.1524E-08	AKT1/HMOX1/JUN/MMP9/PTGS2/VEGFA/SIRT1	7
BP	GO:0016241	regulation of macroautophagy	7/28	171/18670	4.8134E-09	1.475E-07	4.1524E-08	AKT1/CASP3/HMOX1/IL4/MAPK8/TP53/SIRT1	7
BP	GO:0045073	regulation of chemokine biosynthetic process	4/28	15/18670	5.46026E-09	1.65421E-07	4.6569E-08	HMOX1/IL1B/IL6/TNF	4
BP	GO:0051403	stress-activated MAPK cascade	8/28	286/18670	6.55208E-09	1.96268E-07	5.52529E-08	AKT1/EGFR/IL1B/MYC/MAPK1/MAPK8/TNF/VEGFA	8
BP	GO:0097193	intrinsic apoptotic signaling pathway	8/28	289/18670	7.10933E-09	2.10594E-07	5.9286E-08	AKT1/CASP3/HMOX1/MMP9/PTGS2/TNF/TP53/SIRT1	8
BP	GO:0042033	chemokine biosynthetic process	4/28	16/18670	7.27286E-09	2.10755E-07	5.93313E-08	HMOX1/IL1B/IL6/TNF	4
BP	GO:0050755	chemokine metabolic process	4/28	16/18670	7.27286E-09	2.10755E-07	5.93313E-08	HMOX1/IL1B/IL6/TNF	4
BP	GO:0061614	pri-miRNA transcription by RNA polymerase II	5/28	47/18670	7.64221E-09	2.19077E-07	6.1674E-08	FOS/JUN/PPARG/RELA/TP53	5
BP	GO:0002367	cytokine production involved in immune response	6/28	102/18670	7.83218E-09	2.19796E-07	6.18764E-08	HMOX1/IL1B/IL4/IL6/TNF/SIRT1	6
BP	GO:2000379	positive regulation of reactive oxygen species metabolic process	6/28	102/18670	7.83218E-09	2.19796E-07	6.18764E-08	AKT1/EGFR/IL1B/PTGS2/TNF/TP53	6
BP	GO:0048511	rhythmic process	8/28	295/18670	8.34803E-09	2.31832E-07	6.52647E-08	CASP3/EGFR/ESR1/JUN/PPARG/MAPK8/TP53/SIRT1	8
BP	GO:2001237	negative regulation of extrinsic apoptotic signaling pathway	6/28	104/18670	8.80796E-09	2.42083E-07	6.81506E-08	AKT1/AR/HMOX1/IL1B/RELA/TNF	6
BP	GO:1905475	regulation of protein localization to membrane	7/28	187/18670	8.95706E-09	2.43669E-07	6.85971E-08	AKT1/AR/EGFR/ERBB2/MAPK8/TNF/TP53	7
BP	GO:0018105	peptidyl-serine phosphorylation	8/28	299/18670	9.27396E-09	2.488E-07	7.00415E-08	AKT1/EGFR/IL6/MAPK1/MAPK8/PTGS2/TNF/VEGFA	8
BP	GO:0033138	positive regulation of peptidyl-serine phosphorylation	6/28	105/18670	9.33232E-09	2.488E-07	7.00415E-08	AKT1/EGFR/IL6/PTGS2/TNF/VEGFA	6
BP	GO:0035094	response to nicotine	5/28	49/18670	9.48074E-09	2.50254E-07	7.04509E-08	CASP3/HMOX1/MAPK1/RELA/TNF	5
BP	GO:1903037	regulation of leukocyte cell-cell adhesion	8/28	304/18670	1.05554E-08	2.75888E-07	7.76674E-08	AKT1/CASP3/ERBB2/IL1B/IL4/IL6/RELA/TNF	8
BP	GO:1904951	positive regulation of establishment of protein localization	9/28	456/18670	1.30755E-08	3.38441E-07	9.52771E-08	EGFR/ERBB2/IL1B/IL6/MAPK1/MAPK8/PTGS2/TNF/TP53	9
BP	GO:1901214	regulation of neuron death	8/28	313/18670	1.32508E-08	3.39679E-07	9.56258E-08	AKT1/CASP3/FOS/HMOX1/JUN/TNF/TP53/SIRT1	8
BP	GO:0062012	regulation of small molecule metabolic process	9/28	459/18670	1.38389E-08	3.50219E-07	9.85929E-08	AKT1/EGF/IL1B/IL4/PPARG/PTGS2/TNF/TP53/SIRT1	9
BP	GO:0031098	stress-activated protein kinase signaling cascade	8/28	315/18670	1.39247E-08	3.50219E-07	9.85929E-08	AKT1/EGFR/IL1B/MYC/MAPK1/MAPK8/TNF/VEGFA	8
BP	GO:0001667	ameboidal-type cell migration	9/28	461/18670	1.43693E-08	3.58023E-07	1.0079E-07	AKT1/HMOX1/IL4/JUN/MMP9/PPARG/PTGS2/VEGFA/SIRT1	9
BP	GO:0070371	ERK1 and ERK2 cascade	8/28	317/18670	1.4628E-08	3.61096E-07	1.01655E-07	EGF/EGFR/ERBB2/IL1B/JUN/MYC/MAPK1/TNF	8
BP	GO:0042035	regulation of cytokine biosynthetic process	6/28	114/18670	1.53246E-08	3.74821E-07	1.05519E-07	HMOX1/IL1B/IL4/IL6/RELA/TNF	6
BP	GO:0018209	peptidyl-serine modification	8/28	322/18670	1.65223E-08	4.00441E-07	1.12731E-07	AKT1/EGFR/IL6/MAPK1/MAPK8/PTGS2/TNF/VEGFA	8
BP	GO:0071456	cellular response to hypoxia	7/28	207/18670	1.80833E-08	4.34325E-07	1.2227E-07	AKT1/HMOX1/MYC/PTGS2/TP53/VEGFA/SIRT1	7
BP	GO:0032147	activation of protein kinase activity	8/28	333/18670	2.14506E-08	5.106E-07	1.43743E-07	AKT1/EGF/EGFR/IL1B/IL4/MAPK1/TNF/VEGFA	8
BP	GO:0061900	glial cell activation	5/28	58/18670	2.25717E-08	5.32533E-07	1.49918E-07	EGFR/IL1B/IL6/JUN/TNF	5
BP	GO:1905477	positive regulation of protein localization to membrane	6/28	122/18670	2.30391E-08	5.38792E-07	1.51679E-07	AKT1/EGFR/ERBB2/MAPK8/TNF/TP53	6
BP	GO:0007159	leukocyte cell-cell adhesion	8/28	337/18670	2.35336E-08	5.45571E-07	1.53588E-07	AKT1/CASP3/ERBB2/IL1B/IL4/IL6/RELA/TNF	8
BP	GO:0042089	cytokine biosynthetic process	6/28	123/18670	2.41961E-08	5.56092E-07	1.5655E-07	HMOX1/IL1B/IL4/IL6/RELA/TNF	6
BP	GO:0036294	cellular response to decreased oxygen levels	7/28	217/18670	2.50306E-08	5.69059E-07	1.602E-07	AKT1/HMOX1/MYC/PTGS2/TP53/VEGFA/SIRT1	7
BP	GO:0042107	cytokine metabolic process	6/28	124/18670	2.54006E-08	5.69059E-07	1.602E-07	HMOX1/IL1B/IL4/IL6/RELA/TNF	6
BP	GO:0051101	regulation of DNA binding	6/28	124/18670	2.54006E-08	5.69059E-07	1.602E-07	EGF/HMOX1/JUN/MMP9/PPARG/MAPK8	6
BP	GO:0001101	response to acid chemical	8/28	343/18670	2.69855E-08	5.99527E-07	1.68778E-07	AKT1/CASP3/EGFR/PPARG/PTGS2/RELA/TNF/VEGFA	8
BP	GO:1905953	negative regulation of lipid localization	5/28	61/18670	2.92155E-08	6.43708E-07	1.81215E-07	AKT1/EGF/IL6/PPARG/TNF	5
BP	GO:0070997	neuron death	8/28	348/18670	3.01879E-08	6.54502E-07	1.84254E-07	AKT1/CASP3/FOS/HMOX1/JUN/TNF/TP53/SIRT1	8
BP	GO:0045444	fat cell differentiation	7/28	223/18670	3.01965E-08	6.54502E-07	1.84254E-07	AKT1/CCND1/IL6/PPARG/PTGS2/TNF/SIRT1	7
BP	GO:0097191	extrinsic apoptotic signaling pathway	7/28	224/18670	3.11396E-08	6.69502E-07	1.88477E-07	AKT1/AR/CASP3/HMOX1/IL1B/RELA/TNF	7
BP	GO:0045598	regulation of fat cell differentiation	6/28	132/18670	3.69414E-08	7.87885E-07	2.21804E-07	AKT1/IL6/PPARG/PTGS2/TNF/SIRT1	6
BP	GO:0060135	maternal process involved in female pregnancy	5/28	64/18670	3.73277E-08	7.89807E-07	2.22345E-07	AKT1/AR/ESR1/MAPK1/PTGS2	5
BP	GO:0001666	response to hypoxia	8/28	359/18670	3.84088E-08	8.06283E-07	2.26983E-07	AKT1/CASP3/HMOX1/MYC/PTGS2/TP53/VEGFA/SIRT1	8
BP	GO:0031331	positive regulation of cellular catabolic process	8/28	361/18670	4.00945E-08	8.35093E-07	2.35094E-07	AKT1/EGF/HMOX1/IL1B/IL4/IL6/TNF/SIRT1	8
BP	GO:0046683	response to organophosphorus	6/28	134/18670	4.0418E-08	8.35305E-07	2.35153E-07	FOS/IL1B/JUN/PTGS2/RELA/STAT1	6
BP	GO:0018108	peptidyl-tyrosine phosphorylation	8/28	363/18670	4.18437E-08	8.58118E-07	2.41575E-07	EGF/EGFR/ERBB2/IL4/IL6/TNF/TP53/VEGFA	8
BP	GO:0018212	peptidyl-tyrosine modification	8/28	366/18670	4.45909E-08	9.07476E-07	2.55471E-07	EGF/EGFR/ERBB2/IL4/IL6/TNF/TP53/VEGFA	8
BP	GO:0032872	regulation of stress-activated MAPK cascade	7/28	237/18670	4.5866E-08	9.26355E-07	2.60785E-07	AKT1/EGFR/IL1B/MYC/MAPK1/TNF/VEGFA	7
BP	GO:0042108	positive regulation of cytokine biosynthetic process	5/28	67/18670	4.71358E-08	9.44842E-07	2.6599E-07	HMOX1/IL1B/IL6/RELA/TNF	5
BP	GO:0036293	response to decreased oxygen levels	8/28	370/18670	4.84952E-08	9.59468E-07	2.70107E-07	AKT1/CASP3/HMOX1/MYC/PTGS2/TP53/VEGFA/SIRT1	8
BP	GO:0070302	regulation of stress-activated protein kinase signaling cascade	7/28	239/18670	4.85852E-08	9.59468E-07	2.70107E-07	AKT1/EGFR/IL1B/MYC/MAPK1/TNF/VEGFA	7
BP	GO:0033135	regulation of peptidyl-serine phosphorylation	6/28	139/18670	5.03071E-08	9.86168E-07	2.77624E-07	AKT1/EGFR/IL6/PTGS2/TNF/VEGFA	6
BP	GO:0019915	lipid storage	5/28	68/18670	5.08244E-08	9.89036E-07	2.78431E-07	IL1B/IL6/PPARG/TNF/SIRT1	5
BP	GO:0009266	response to temperature stimulus	7/28	243/18670	5.44351E-08	1.05162E-06	2.9605E-07	AKT1/FOS/HMOX1/PPARG/MAPK1/PTGS2/SIRT1	7
BP	GO:0051896	regulation of protein kinase B signaling	7/28	244/18670	5.59873E-08	1.07383E-06	3.02302E-07	AKT1/EGF/EGFR/ERBB2/ESR1/TNF/SIRT1	7
BP	GO:0038127	ERBB signaling pathway	6/28	142/18670	5.71434E-08	1.08817E-06	3.0634E-07	AKT1/EGF/EGFR/ERBB2/MMP9/MAPK1	6
BP	GO:0097237	cellular response to toxic substance	7/28	247/18670	6.08707E-08	1.15093E-06	3.24007E-07	HMOX1/IL6/MPO/PTGS2/RELA/TNF/SIRT1	7
BP	GO:0061180	mammary gland epithelium development	5/28	72/18670	6.79378E-08	1.27551E-06	3.59078E-07	AKT1/AR/CCND1/ESR1/MAPK1	5
BP	GO:0048143	astrocyte activation	4/28	27/18670	6.93417E-08	1.29276E-06	3.63936E-07	EGFR/IL1B/IL6/TNF	4
BP	GO:0043627	response to estrogen	5/28	73/18670	7.28583E-08	1.34451E-06	3.78503E-07	CCND1/ESR1/HMOX1/PPARG/MAPK1	5
BP	GO:0014065	phosphatidylinositol 3-kinase signaling	6/28	148/18670	7.31259E-08	1.34451E-06	3.78503E-07	AKT1/EGFR/ERBB2/MAPK1/TNF/SIRT1	6
BP	GO:0050730	regulation of peptidyl-tyrosine phosphorylation	7/28	256/18670	7.7741E-08	1.41566E-06	3.98532E-07	EGF/EGFR/IL4/IL6/TNF/TP53/VEGFA	7
BP	GO:0014015	positive regulation of gliogenesis	5/28	74/18670	7.80576E-08	1.41566E-06	3.98532E-07	IL1B/IL6/PPARG/RELA/TNF	5
BP	GO:0048754	branching morphogenesis of an epithelial tube	6/28	150/18670	7.9208E-08	1.42681E-06	4.01674E-07	AR/EGF/ESR1/MYC/TNF/VEGFA	6
BP	GO:0043406	positive regulation of MAP kinase activity	7/28	258/18670	8.19836E-08	1.4669E-06	4.12959E-07	EGF/EGFR/ERBB2/IL1B/MAPK1/TNF/VEGFA	7
BP	GO:0045807	positive regulation of endocytosis	6/28	153/18670	8.91089E-08	1.58376E-06	4.45857E-07	EGF/IL1B/IL4/PPARG/TNF/VEGFA	6
BP	GO:0045785	positive regulation of cell adhesion	8/28	403/18670	9.36279E-08	1.65306E-06	4.65366E-07	AKT1/ERBB2/IL1B/IL4/IL6/RELA/TNF/VEGFA	8
BP	GO:2001236	regulation of extrinsic apoptotic signaling pathway	6/28	155/18670	9.62596E-08	1.68834E-06	4.75298E-07	AKT1/AR/HMOX1/IL1B/RELA/TNF	6
BP	GO:0030856	regulation of epithelial cell differentiation	6/28	156/18670	1.00008E-07	1.73132E-06	4.87396E-07	CCND1/IL1B/MMP9/STAT1/TNF/VEGFA	6
BP	GO:0043535	regulation of blood vessel endothelial cell migration	6/28	156/18670	1.00008E-07	1.73132E-06	4.87396E-07	AKT1/HMOX1/PPARG/PTGS2/VEGFA/SIRT1	6
BP	GO:0043536	positive regulation of blood vessel endothelial cell migration	5/28	79/18670	1.08649E-07	1.85678E-06	5.22717E-07	AKT1/HMOX1/PTGS2/VEGFA/SIRT1	5
BP	GO:0071260	cellular response to mechanical stimulus	5/28	79/18670	1.08649E-07	1.85678E-06	5.22717E-07	AKT1/EGFR/IL1B/MAPK8/PTGS2	5
BP	GO:0048708	astrocyte differentiation	5/28	81/18670	1.23263E-07	2.06496E-06	5.81324E-07	EGFR/IL1B/IL6/MAPK1/TNF	5
BP	GO:0002675	positive regulation of acute inflammatory response	4/28	31/18670	1.2381E-07	2.06496E-06	5.81324E-07	IL1B/IL6/PTGS2/TNF	4
BP	GO:1902895	positive regulation of pri-miRNA transcription by RNA polymerase II	4/28	31/18670	1.2381E-07	2.06496E-06	5.81324E-07	FOS/JUN/RELA/TP53	4
BP	GO:0051222	positive regulation of protein transport	8/28	418/18670	1.23929E-07	2.06496E-06	5.81324E-07	EGFR/ERBB2/IL1B/IL6/MAPK1/PTGS2/TNF/TP53	8
BP	GO:0009896	positive regulation of catabolic process	8/28	423/18670	1.35748E-07	2.24785E-06	6.32809E-07	AKT1/EGF/HMOX1/IL1B/IL4/IL6/TNF/SIRT1	8
BP	GO:0006970	response to osmotic stress	5/28	83/18670	1.39394E-07	2.29398E-06	6.45797E-07	CASP3/EGFR/PTGS2/TNF/TP53	5
BP	GO:0052548	regulation of endopeptidase activity	8/28	425/18670	1.4074E-07	2.30192E-06	6.48031E-07	AKT1/MMP9/MYC/PPARG/PTGS2/TNF/VEGFA/SIRT1	8
BP	GO:1904705	regulation of vascular smooth muscle cell proliferation	5/28	85/18670	1.57157E-07	2.53188E-06	7.12768E-07	HMOX1/JUN/MMP9/PPARG/TNF	5
BP	GO:1990874	vascular smooth muscle cell proliferation	5/28	85/18670	1.57157E-07	2.53188E-06	7.12768E-07	HMOX1/JUN/MMP9/PPARG/TNF	5
BP	GO:0072593	reactive oxygen species metabolic process	7/28	284/18670	1.57649E-07	2.53188E-06	7.12768E-07	AKT1/EGFR/IL1B/MPO/PTGS2/TNF/TP53	7
BP	GO:0071356	cellular response to tumor necrosis factor	7/28	291/18670	1.85984E-07	2.96907E-06	8.35845E-07	AKT1/CXCL8/MAPK1/RELA/STAT1/TNF/SIRT1	7
BP	GO:0016236	macroautophagy	7/28	295/18670	2.04025E-07	3.23769E-06	9.11466E-07	AKT1/CASP3/HMOX1/IL4/MAPK8/TP53/SIRT1	7
BP	GO:0050890	cognition	7/28	296/18670	2.08759E-07	3.29321E-06	9.27098E-07	CASP3/EGFR/FOS/JUN/MAPK1/PTGS2/TNF	7
BP	GO:0052547	regulation of peptidase activity	8/28	452/18670	2.25316E-07	3.53349E-06	9.9474E-07	AKT1/MMP9/MYC/PPARG/PTGS2/TNF/VEGFA/SIRT1	8
BP	GO:0030224	monocyte differentiation	4/28	36/18670	2.30593E-07	3.5742E-06	1.0062E-06	JUN/MYC/PPARG/VEGFA	4
BP	GO:1903131	mononuclear cell differentiation	4/28	36/18670	2.30593E-07	3.5742E-06	1.0062E-06	JUN/MYC/PPARG/VEGFA	4
BP	GO:0043534	blood vessel endothelial cell migration	6/28	180/18670	2.33366E-07	3.59627E-06	1.01241E-06	AKT1/HMOX1/PPARG/PTGS2/VEGFA/SIRT1	6
BP	GO:0048015	phosphatidylinositol-mediated signaling	6/28	181/18670	2.41122E-07	3.69444E-06	1.04005E-06	AKT1/EGFR/ERBB2/MAPK1/TNF/SIRT1	6
BP	GO:0033273	response to vitamin	5/28	93/18670	2.46961E-07	3.71976E-06	1.04718E-06	CCND1/EGFR/PPARG/PTGS2/RELA	5
BP	GO:1901184	regulation of ERBB signaling pathway	5/28	93/18670	2.46961E-07	3.71976E-06	1.04718E-06	AKT1/EGF/EGFR/ERBB2/MMP9	5
BP	GO:1901655	cellular response to ketone	5/28	93/18670	2.46961E-07	3.71976E-06	1.04718E-06	AKT1/AR/EGFR/PPARG/SIRT1	5
BP	GO:0061138	morphogenesis of a branching epithelium	6/28	182/18670	2.49089E-07	3.73074E-06	1.05027E-06	AR/EGF/ESR1/MYC/TNF/VEGFA	6
BP	GO:1901216	positive regulation of neuron death	5/28	94/18670	2.60567E-07	3.88084E-06	1.09253E-06	CASP3/FOS/JUN/TNF/TP53	5
BP	GO:0042098	T cell proliferation	6/28	184/18670	2.65674E-07	3.91318E-06	1.10163E-06	CASP3/ERBB2/IL1B/IL4/IL6/TP53	6
BP	GO:0048017	inositol lipid-mediated signaling	6/28	184/18670	2.65674E-07	3.91318E-06	1.10163E-06	AKT1/EGFR/ERBB2/MAPK1/TNF/SIRT1	6
BP	GO:0002683	negative regulation of immune system process	8/28	463/18670	2.70615E-07	3.96407E-06	1.11596E-06	AKT1/CASP3/ERBB2/HMOX1/IL4/MYC/PPARG/TNF	8
BP	GO:0009895	negative regulation of catabolic process	7/28	308/18670	2.73209E-07	3.9802E-06	1.1205E-06	AKT1/EGFR/HMOX1/IL1B/RELA/TNF/TP53	7
BP	GO:0001819	positive regulation of cytokine production	8/28	464/18670	2.75096E-07	3.98591E-06	1.1221E-06	HMOX1/IL1B/IL4/IL6/PTGS2/RELA/STAT1/TNF	8
BP	GO:0019217	regulation of fatty acid metabolic process	5/28	96/18670	2.89558E-07	4.17277E-06	1.17471E-06	AKT1/IL1B/PPARG/PTGS2/SIRT1	5
BP	GO:0042594	response to starvation	6/28	191/18670	3.31038E-07	4.74488E-06	1.33577E-06	JUN/PPARG/MAPK1/MAPK8/TP53/SIRT1	6
BP	GO:0050731	positive regulation of peptidyl-tyrosine phosphorylation	6/28	192/18670	3.4137E-07	4.86681E-06	1.37009E-06	EGF/IL4/IL6/TNF/TP53/VEGFA	6
BP	GO:0001660	fever generation	3/28	10/18670	3.59963E-07	5.10459E-06	1.43703E-06	IL1B/PTGS2/TNF	3
BP	GO:0060562	epithelial tube morphogenesis	7/28	322/18670	3.68884E-07	5.20341E-06	1.46485E-06	AR/CASP3/EGF/ESR1/MYC/TNF/VEGFA	7
BP	GO:2000377	regulation of reactive oxygen species metabolic process	6/28	195/18670	3.73968E-07	5.24736E-06	1.47723E-06	AKT1/EGFR/IL1B/PTGS2/TNF/TP53	6
BP	GO:0032103	positive regulation of response to external stimulus	7/28	323/18670	3.7668E-07	5.25775E-06	1.48015E-06	EGFR/IL1B/IL6/CXCL8/PTGS2/TNF/VEGFA	7
BP	GO:0001763	morphogenesis of a branching structure	6/28	196/18670	3.85386E-07	5.32352E-06	1.49867E-06	AR/EGF/ESR1/MYC/TNF/VEGFA	6
BP	GO:0002685	regulation of leukocyte migration	6/28	196/18670	3.85386E-07	5.32352E-06	1.49867E-06	AKT1/HMOX1/IL6/CXCL8/TNF/VEGFA	6
BP	GO:1902893	regulation of pri-miRNA transcription by RNA polymerase II	4/28	41/18670	3.94403E-07	5.42E-06	1.52583E-06	FOS/JUN/RELA/TP53	4
BP	GO:0010506	regulation of autophagy	7/28	327/18670	4.09271E-07	5.59547E-06	1.57523E-06	AKT1/CASP3/HMOX1/IL4/MAPK8/TP53/SIRT1	7
BP	GO:0071887	leukocyte apoptotic process	5/28	104/18670	4.32076E-07	5.87711E-06	1.65451E-06	AKT1/CASP3/IL6/TP53/SIRT1	5
BP	GO:0002821	positive regulation of adaptive immune response	5/28	105/18670	4.53213E-07	6.13332E-06	1.72664E-06	IL1B/IL4/IL6/TNF/SIRT1	5
BP	GO:0045429	positive regulation of nitric oxide biosynthetic process	4/28	43/18670	4.79641E-07	6.4582E-06	1.8181E-06	AKT1/IL1B/PTGS2/TNF	4
BP	GO:0045766	positive regulation of angiogenesis	6/28	204/18670	4.8746E-07	6.5305E-06	1.83845E-06	HMOX1/IL1B/CXCL8/PTGS2/VEGFA/SIRT1	6
BP	GO:0031652	positive regulation of heat generation	3/28	11/18670	4.94453E-07	6.59105E-06	1.8555E-06	IL1B/PTGS2/TNF	3
BP	GO:0043405	regulation of MAP kinase activity	7/28	337/18670	5.01306E-07	6.64917E-06	1.87186E-06	EGF/EGFR/ERBB2/IL1B/MAPK1/TNF/VEGFA	7
BP	GO:0014002	astrocyte development	4/28	44/18670	5.27062E-07	6.92191E-06	1.94864E-06	EGFR/IL1B/IL6/TNF	4
BP	GO:1904407	positive regulation of nitric oxide metabolic process	4/28	44/18670	5.27062E-07	6.92191E-06	1.94864E-06	AKT1/IL1B/PTGS2/TNF	4
BP	GO:0007623	circadian rhythm	6/28	208/18670	5.46259E-07	7.13885E-06	2.00971E-06	EGFR/JUN/PPARG/MAPK8/TP53/SIRT1	6
BP	GO:0033044	regulation of chromosome organization	7/28	342/18670	5.53498E-07	7.19817E-06	2.02641E-06	IL1B/MYC/MAPK1/MAPK8/TP53/VEGFA/SIRT1	7
BP	GO:0001938	positive regulation of endothelial cell proliferation	5/28	112/18670	6.25138E-07	8.09038E-06	2.27759E-06	AKT1/HMOX1/JUN/VEGFA/SIRT1	5
BP	GO:0010883	regulation of lipid storage	4/28	46/18670	6.32274E-07	8.1432E-06	2.29246E-06	IL6/PPARG/TNF/SIRT1	4
BP	GO:0031392	regulation of prostaglandin biosynthetic process	3/28	12/18670	6.58608E-07	8.40119E-06	2.36508E-06	IL1B/PTGS2/SIRT1	3
BP	GO:0045080	positive regulation of chemokine biosynthetic process	3/28	12/18670	6.58608E-07	8.40119E-06	2.36508E-06	HMOX1/IL1B/TNF	3
BP	GO:0032869	cellular response to insulin stimulus	6/28	216/18670	6.81383E-07	8.65031E-06	2.43522E-06	AKT1/IL1B/PPARG/RELA/STAT1/SIRT1	6
BP	GO:0006953	acute-phase response	4/28	47/18670	6.90379E-07	8.68184E-06	2.44409E-06	IL1B/IL6/PTGS2/TNF	4
BP	GO:0070849	response to epidermal growth factor	4/28	47/18670	6.90379E-07	8.68184E-06	2.44409E-06	AKT1/EGFR/ERBB2/MAPK1	4
BP	GO:0008406	gonad development	6/28	217/18670	7.00047E-07	8.76209E-06	2.46668E-06	AR/CCND1/CASP3/ESR1/VEGFA/SIRT1	6
BP	GO:1903039	positive regulation of leukocyte cell-cell adhesion	6/28	218/18670	7.19128E-07	8.95886E-06	2.52208E-06	AKT1/IL1B/IL4/IL6/RELA/TNF	6
BP	GO:0021782	glial cell development	5/28	116/18670	7.44323E-07	9.2296E-06	2.5983E-06	AKT1/EGFR/IL1B/IL6/TNF	5
BP	GO:0051972	regulation of telomerase activity	4/28	48/18670	7.52366E-07	9.28615E-06	2.61422E-06	MYC/PPARG/MAPK1/TP53	4
BP	GO:0002761	regulation of myeloid leukocyte differentiation	5/28	117/18670	7.76752E-07	9.54295E-06	2.68651E-06	FOS/IL4/JUN/MYC/TNF	5
BP	GO:0030857	negative regulation of epithelial cell differentiation	4/28	49/18670	8.184E-07	9.99509E-06	2.8138E-06	CCND1/MMP9/STAT1/VEGFA	4
BP	GO:0045137	development of primary sexual characteristics	6/28	223/18670	8.21052E-07	9.99509E-06	2.8138E-06	AR/CCND1/CASP3/ESR1/VEGFA/SIRT1	6
BP	GO:0045862	positive regulation of proteolysis	7/28	363/18670	8.25581E-07	1.00045E-05	2.81646E-06	AKT1/EGF/IL1B/MYC/PPARG/TNF/SIRT1	7
BP	GO:0031650	regulation of heat generation	3/28	13/18670	8.55331E-07	1.02256E-05	2.87869E-06	IL1B/PTGS2/TNF	3
BP	GO:1901550	regulation of endothelial cell development	3/28	13/18670	8.55331E-07	1.02256E-05	2.87869E-06	IL1B/TNF/VEGFA	3
BP	GO:1903140	regulation of establishment of endothelial barrier	3/28	13/18670	8.55331E-07	1.02256E-05	2.87869E-06	IL1B/TNF/VEGFA	3
BP	GO:1903409	reactive oxygen species biosynthetic process	5/28	122/18670	9.56043E-07	1.13133E-05	3.1849E-06	AKT1/IL1B/MPO/PTGS2/TNF	5
BP	GO:0010594	regulation of endothelial cell migration	6/28	229/18670	9.58703E-07	1.13133E-05	3.1849E-06	AKT1/HMOX1/PPARG/PTGS2/VEGFA/SIRT1	6
BP	GO:0048146	positive regulation of fibroblast proliferation	4/28	51/18670	9.63289E-07	1.13133E-05	3.1849E-06	EGFR/ESR1/JUN/MYC	4
BP	GO:0050999	regulation of nitric-oxide synthase activity	4/28	51/18670	9.63289E-07	1.13133E-05	3.1849E-06	AKT1/EGFR/IL1B/TNF	4
BP	GO:1904018	positive regulation of vasculature development	6/28	230/18670	9.83382E-07	1.14987E-05	3.23708E-06	HMOX1/IL1B/CXCL8/PTGS2/VEGFA/SIRT1	6
BP	GO:0051098	regulation of binding	7/28	373/18670	9.90216E-07	1.1528E-05	3.24534E-06	AKT1/EGF/HMOX1/JUN/MMP9/PPARG/MAPK8	7
BP	GO:0008637	apoptotic mitochondrial changes	5/28	124/18670	1.03629E-06	1.196E-05	3.36694E-06	AKT1/JUN/MMP9/MAPK8/TP53	5
BP	GO:0014013	regulation of gliogenesis	5/28	124/18670	1.03629E-06	1.196E-05	3.36694E-06	IL1B/IL6/PPARG/RELA/TNF	5
BP	GO:2001279	regulation of unsaturated fatty acid biosynthetic process	3/28	14/18670	1.08751E-06	1.2497E-05	3.51812E-06	IL1B/PTGS2/SIRT1	3
BP	GO:0032368	regulation of lipid transport	5/28	127/18670	1.16654E-06	1.32905E-05	3.74152E-06	AKT1/EGF/IL1B/PPARG/SIRT1	5
BP	GO:0043620	regulation of DNA-templated transcription in response to stress	5/28	127/18670	1.16654E-06	1.32905E-05	3.74152E-06	HMOX1/JUN/RELA/TP53/VEGFA	5
BP	GO:0010595	positive regulation of endothelial cell migration	5/28	128/18670	1.21271E-06	1.37578E-05	3.87306E-06	AKT1/HMOX1/PTGS2/VEGFA/SIRT1	5
BP	GO:1901653	cellular response to peptide	7/28	385/18670	1.22341E-06	1.38203E-05	3.89067E-06	AKT1/IL1B/PPARG/RELA/STAT1/TP53/SIRT1	7
BP	GO:0030730	sequestering of triglyceride	3/28	15/18670	1.35802E-06	1.52763E-05	4.30055E-06	IL1B/PPARG/TNF	3
BP	GO:0060688	regulation of morphogenesis of a branching structure	4/28	56/18670	1.40852E-06	1.57118E-05	4.42316E-06	AR/ESR1/TNF/VEGFA	4
BP	GO:0090183	regulation of kidney development	4/28	56/18670	1.40852E-06	1.57118E-05	4.42316E-06	MMP9/MYC/STAT1/VEGFA	4
BP	GO:0048872	homeostasis of number of cells	6/28	246/18670	1.45469E-06	1.61592E-05	4.54911E-06	AKT1/CASP3/HMOX1/IL6/STAT1/VEGFA	6
BP	GO:0043525	positive regulation of neuron apoptotic process	4/28	57/18670	1.51327E-06	1.6671E-05	4.69318E-06	CASP3/JUN/TNF/TP53	4
BP	GO:1903428	positive regulation of reactive oxygen species biosynthetic process	4/28	57/18670	1.51327E-06	1.6671E-05	4.69318E-06	AKT1/IL1B/PTGS2/TNF	4
BP	GO:0032355	response to estradiol	5/28	134/18670	1.52091E-06	1.66862E-05	4.69745E-06	CCND1/CASP3/EGFR/ESR1/PTGS2	5
BP	GO:0006352	DNA-templated transcription, initiation	6/28	249/18670	1.56083E-06	1.7054E-05	4.80101E-06	AR/CCND1/ESR1/JUN/PPARG/TP53	6
BP	GO:0001889	liver development	5/28	135/18670	1.57778E-06	1.71038E-05	4.81503E-06	CCND1/EGFR/HMOX1/JUN/RELA	5
BP	GO:0010876	lipid localization	7/28	400/18670	1.57822E-06	1.71038E-05	4.81503E-06	AKT1/EGF/IL1B/IL6/PPARG/TNF/SIRT1	7
BP	GO:0031663	lipopolysaccharide-mediated signaling pathway	4/28	58/18670	1.62369E-06	1.74547E-05	4.9138E-06	AKT1/IL1B/MAPK1/TNF	4
BP	GO:0032722	positive regulation of chemokine production	4/28	58/18670	1.62369E-06	1.74547E-05	4.9138E-06	HMOX1/IL1B/IL6/TNF	4
BP	GO:0045637	regulation of myeloid cell differentiation	6/28	251/18670	1.63505E-06	1.75062E-05	4.9283E-06	FOS/IL4/JUN/MYC/STAT1/TNF	6
BP	GO:0060965	negative regulation of gene silencing by miRNA	3/28	16/18670	1.66973E-06	1.7806E-05	5.01271E-06	ESR1/PPARG/TP53	3
BP	GO:2000027	regulation of animal organ morphogenesis	6/28	253/18670	1.71213E-06	1.81854E-05	5.11951E-06	AR/ESR1/MYC/STAT1/TNF/VEGFA	6
BP	GO:0001836	release of cytochrome c from mitochondria	4/28	59/18670	1.73999E-06	1.8408E-05	5.18217E-06	AKT1/JUN/MMP9/TP53	4
BP	GO:0061008	hepaticobiliary system development	5/28	138/18670	1.75851E-06	1.85304E-05	5.21665E-06	CCND1/EGFR/HMOX1/JUN/RELA	5
BP	GO:0022409	positive regulation of cell-cell adhesion	6/28	255/18670	1.79215E-06	1.88106E-05	5.29551E-06	AKT1/IL1B/IL4/IL6/RELA/TNF	6
BP	GO:0002700	regulation of production of molecular mediator of immune response	5/28	139/18670	1.82225E-06	1.90515E-05	5.36333E-06	HMOX1/IL1B/IL4/IL6/TNF	5
BP	GO:0007611	learning or memory	6/28	256/18670	1.8333E-06	1.90921E-05	5.37477E-06	CASP3/EGFR/FOS/JUN/MAPK1/PTGS2	6
BP	GO:0031649	heat generation	3/28	17/18670	2.0255E-06	2.10116E-05	5.91513E-06	IL1B/PTGS2/TNF	3
BP	GO:0001558	regulation of cell growth	7/28	416/18670	2.04813E-06	2.1164E-05	5.95804E-06	AKT1/EGFR/ERBB2/PPARG/TP53/VEGFA/SIRT1	7
BP	GO:0031056	regulation of histone modification	5/28	143/18670	2.09565E-06	2.15715E-05	6.07275E-06	IL1B/MAPK8/TP53/VEGFA/SIRT1	5
BP	GO:0046824	positive regulation of nucleocytoplasmic transport	4/28	62/18670	2.12612E-06	2.18009E-05	6.13733E-06	IL1B/MAPK1/PTGS2/TP53	4
BP	GO:0045834	positive regulation of lipid metabolic process	5/28	146/18670	2.32113E-06	2.37093E-05	6.67459E-06	AKT1/IL1B/PPARG/PTGS2/TNF	5
BP	GO:0002262	myeloid cell homeostasis	5/28	147/18670	2.40039E-06	2.43324E-05	6.85001E-06	CASP3/HMOX1/IL6/STAT1/VEGFA	5
BP	GO:0010212	response to ionizing radiation	5/28	147/18670	2.40039E-06	2.43324E-05	6.85001E-06	CCND1/CASP3/MYC/TP53/SIRT1	5
BP	GO:0032768	regulation of monooxygenase activity	4/28	64/18670	2.41663E-06	2.43363E-05	6.85111E-06	AKT1/EGFR/IL1B/TNF	4
BP	GO:0035994	response to muscle stretch	3/28	18/18670	2.42816E-06	2.43363E-05	6.85111E-06	FOS/JUN/RELA	3
BP	GO:0150078	positive regulation of neuroinflammatory response	3/28	18/18670	2.42816E-06	2.43363E-05	6.85111E-06	IL1B/IL6/TNF	3
BP	GO:0048568	embryonic organ development	7/28	428/18670	2.47304E-06	2.46933E-05	6.9516E-06	AKT1/EGFR/CXCL8/MAPK1/TNF/TP53/VEGFA	7
BP	GO:0007548	sex differentiation	6/28	270/18670	2.49533E-06	2.4823E-05	6.98811E-06	AR/CCND1/CASP3/ESR1/VEGFA/SIRT1	6
BP	GO:0009267	cellular response to starvation	5/28	149/18670	2.56529E-06	2.5424E-05	7.15731E-06	JUN/MAPK1/MAPK8/TP53/SIRT1	5
BP	GO:0032868	response to insulin	6/28	272/18670	2.60409E-06	2.55239E-05	7.18543E-06	AKT1/IL1B/PPARG/RELA/STAT1/SIRT1	6
BP	GO:0046651	lymphocyte proliferation	6/28	272/18670	2.60409E-06	2.55239E-05	7.18543E-06	CASP3/ERBB2/IL1B/IL4/IL6/TP53	6
BP	GO:1902105	regulation of leukocyte differentiation	6/28	272/18670	2.60409E-06	2.55239E-05	7.18543E-06	ERBB2/FOS/IL4/JUN/MYC/TNF	6
BP	GO:0043542	endothelial cell migration	6/28	273/18670	2.6599E-06	2.59754E-05	7.31254E-06	AKT1/HMOX1/PPARG/PTGS2/VEGFA/SIRT1	6
BP	GO:0032943	mononuclear cell proliferation	6/28	274/18670	2.71668E-06	2.64331E-05	7.44139E-06	CASP3/ERBB2/IL1B/IL4/IL6/TP53	6
BP	GO:0045428	regulation of nitric oxide biosynthetic process	4/28	66/18670	2.7356E-06	2.65204E-05	7.46595E-06	AKT1/IL1B/PTGS2/TNF	4
BP	GO:0043434	response to peptide hormone	7/28	436/18670	2.79548E-06	2.70027E-05	7.60174E-06	AKT1/IL1B/PPARG/PTGS2/RELA/STAT1/SIRT1	7
BP	GO:0001890	placenta development	5/28	152/18670	2.82923E-06	2.723E-05	7.66574E-06	AKT1/EGFR/PPARG/MAPK1/PTGS2	5
BP	GO:0010888	negative regulation of lipid storage	3/28	19/18670	2.88054E-06	2.72323E-05	7.66639E-06	IL6/PPARG/TNF	3
BP	GO:0060149	negative regulation of posttranscriptional gene silencing	3/28	19/18670	2.88054E-06	2.72323E-05	7.66639E-06	ESR1/PPARG/TP53	3
BP	GO:0060252	positive regulation of glial cell proliferation	3/28	19/18670	2.88054E-06	2.72323E-05	7.66639E-06	IL1B/IL6/TNF	3
BP	GO:0060967	negative regulation of gene silencing by RNA	3/28	19/18670	2.88054E-06	2.72323E-05	7.66639E-06	ESR1/PPARG/TP53	3
BP	GO:1903798	regulation of production of miRNAs involved in gene silencing by miRNA	3/28	19/18670	2.88054E-06	2.72323E-05	7.66639E-06	EGFR/ESR1/TP53	3
BP	GO:0034250	positive regulation of cellular amide metabolic process	5/28	153/18670	2.9218E-06	2.73316E-05	7.69434E-06	CASP3/ERBB2/IL6/MAPK1/TNF	5
BP	GO:0050729	positive regulation of inflammatory response	5/28	153/18670	2.9218E-06	2.73316E-05	7.69434E-06	EGFR/IL1B/IL6/PTGS2/TNF	5
BP	GO:0090316	positive regulation of intracellular protein transport	5/28	153/18670	2.9218E-06	2.73316E-05	7.69434E-06	ERBB2/IL1B/MAPK1/PTGS2/TP53	5
BP	GO:0060968	regulation of gene silencing	5/28	155/18670	3.11409E-06	2.90285E-05	8.17204E-06	EGFR/ESR1/PPARG/TP53/SIRT1	5
BP	GO:0030100	regulation of endocytosis	6/28	281/18670	3.14253E-06	2.91916E-05	8.21795E-06	EGF/IL1B/IL4/PPARG/TNF/VEGFA	6
BP	GO:0007259	JAK-STAT cascade	5/28	156/18670	3.21389E-06	2.96479E-05	8.3464E-06	EGF/IL4/IL6/STAT1/TNF	5
BP	GO:0042129	regulation of T cell proliferation	5/28	156/18670	3.21389E-06	2.96479E-05	8.3464E-06	CASP3/ERBB2/IL1B/IL4/IL6	5
BP	GO:0042698	ovulation cycle	4/28	69/18670	3.27122E-06	3.00727E-05	8.46599E-06	CASP3/EGFR/ESR1/SIRT1	4
BP	GO:0051348	negative regulation of transferase activity	6/28	285/18670	3.40935E-06	3.12348E-05	8.79316E-06	AKT1/CASP3/IL1B/PPARG/TP53/SIRT1	6
BP	GO:0002440	production of molecular mediator of immune response	6/28	286/18670	3.47887E-06	3.17626E-05	8.94172E-06	HMOX1/IL1B/IL4/IL6/TNF/SIRT1	6
BP	GO:0002673	regulation of acute inflammatory response	5/28	159/18670	3.52848E-06	3.21055E-05	9.03828E-06	IL1B/IL6/PPARG/PTGS2/TNF	5
BP	GO:0002819	regulation of adaptive immune response	5/28	160/18670	3.63855E-06	3.29945E-05	9.28853E-06	IL1B/IL4/IL6/TNF/SIRT1	5
BP	GO:0038034	signal transduction in absence of ligand	4/28	72/18670	3.88088E-06	3.49541E-05	9.84021E-06	AKT1/CASP3/IL1B/TNF	4
BP	GO:0097192	extrinsic apoptotic signaling pathway in absence of ligand	4/28	72/18670	3.88088E-06	3.49541E-05	9.84021E-06	AKT1/CASP3/IL1B/TNF	4
BP	GO:0035743	CD4-positive, alpha-beta T cell cytokine production	3/28	21/18670	3.94575E-06	3.52999E-05	9.93754E-06	IL1B/IL4/IL6	3
BP	GO:0070920	regulation of production of small RNA involved in gene silencing by RNA	3/28	21/18670	3.94575E-06	3.52999E-05	9.93754E-06	EGFR/ESR1/TP53	3
BP	GO:0045931	positive regulation of mitotic cell cycle	5/28	163/18670	3.98505E-06	3.55323E-05	1.0003E-05	AKT1/CCND1/EGF/EGFR/IL1B	5
BP	GO:0031100	animal organ regeneration	4/28	73/18670	4.10164E-06	3.64499E-05	1.02613E-05	CCND1/EGFR/HMOX1/PPARG	4
BP	GO:0042110	T cell activation	7/28	464/18670	4.21508E-06	3.73336E-05	1.05101E-05	AKT1/CASP3/ERBB2/IL1B/IL4/IL6/TP53	7
BP	GO:2001242	regulation of intrinsic apoptotic signaling pathway	5/28	165/18670	4.23009E-06	3.73425E-05	1.05126E-05	AKT1/MMP9/PTGS2/TP53/SIRT1	5
BP	GO:0051346	negative regulation of hydrolase activity	7/28	466/18670	4.33609E-06	3.81519E-05	1.07404E-05	AKT1/MMP9/PTGS2/TNF/TP53/VEGFA/SIRT1	7
BP	GO:0097696	STAT cascade	5/28	166/18670	4.35697E-06	3.82095E-05	1.07566E-05	EGF/IL4/IL6/STAT1/TNF	5
BP	GO:0070661	leukocyte proliferation	6/28	298/18670	4.4072E-06	3.83973E-05	1.08095E-05	CASP3/ERBB2/IL1B/IL4/IL6/TP53	6
BP	GO:0090068	positive regulation of cell cycle process	6/28	298/18670	4.4072E-06	3.83973E-05	1.08095E-05	AKT1/CCND1/EGF/EGFR/IL1B/TP53	6
BP	GO:1901522	positive regulation of transcription from RNA polymerase II promoter involved in cellular response to chemical stimulus	3/28	22/18670	4.56417E-06	3.96355E-05	1.11581E-05	RELA/TP53/VEGFA	3
BP	GO:0038095	Fc-epsilon receptor signaling pathway	5/28	169/18670	4.75564E-06	4.1164E-05	1.15884E-05	FOS/JUN/MAPK1/MAPK8/RELA	5
BP	GO:1903706	regulation of hemopoiesis	7/28	475/18670	4.91723E-06	4.2425E-05	1.19434E-05	ERBB2/FOS/IL4/JUN/MYC/STAT1/TNF	7
BP	GO:0006809	nitric oxide biosynthetic process	4/28	77/18670	5.07872E-06	4.3397E-05	1.2217E-05	AKT1/IL1B/PTGS2/TNF	4
BP	GO:0016575	histone deacetylation	4/28	77/18670	5.07872E-06	4.3397E-05	1.2217E-05	MAPK8/TP53/VEGFA/SIRT1	4
BP	GO:1901224	positive regulation of NIK/NF-kappaB signaling	4/28	77/18670	5.07872E-06	4.3397E-05	1.2217E-05	EGFR/IL1B/RELA/TNF	4
BP	GO:0050995	negative regulation of lipid catabolic process	3/28	23/18670	5.24353E-06	4.46621E-05	1.25732E-05	AKT1/IL1B/TNF	3
BP	GO:0001659	temperature homeostasis	5/28	173/18670	5.33115E-06	4.51202E-05	1.27021E-05	IL1B/IL4/PTGS2/TNF/VEGFA	5
BP	GO:0003018	vascular process in circulatory system	5/28	173/18670	5.33115E-06	4.51202E-05	1.27021E-05	AKT1/EGFR/HMOX1/PTGS2/VEGFA	5
BP	GO:2001252	positive regulation of chromosome organization	5/28	174/18670	5.48323E-06	4.62604E-05	1.30231E-05	IL1B/MAPK1/TP53/VEGFA/SIRT1	5
BP	GO:0016049	cell growth	7/28	484/18670	5.56206E-06	4.67775E-05	1.31687E-05	AKT1/EGFR/ERBB2/PPARG/TP53/VEGFA/SIRT1	7
BP	GO:0048871	multicellular organismal homeostasis	7/28	485/18670	5.63787E-06	4.7266E-05	1.33062E-05	EGFR/IL1B/IL4/IL6/PTGS2/TNF/VEGFA	7
BP	GO:0009408	response to heat	5/28	176/18670	5.79758E-06	4.83011E-05	1.35976E-05	AKT1/HMOX1/MAPK1/PTGS2/SIRT1	5
BP	GO:0051897	positive regulation of protein kinase B signaling	5/28	176/18670	5.79758E-06	4.83011E-05	1.35976E-05	EGF/EGFR/ERBB2/ESR1/TNF	5
BP	GO:0050863	regulation of T cell activation	6/28	314/18670	5.94968E-06	4.94138E-05	1.39109E-05	AKT1/CASP3/ERBB2/IL1B/IL4/IL6	6
BP	GO:1905330	regulation of morphogenesis of an epithelium	5/28	180/18670	6.46866E-06	5.32416E-05	1.49884E-05	AR/ESR1/STAT1/TNF/VEGFA	5
BP	GO:0032642	regulation of chemokine production	4/28	82/18670	6.53038E-06	5.32416E-05	1.49884E-05	HMOX1/IL1B/IL6/TNF	4
BP	GO:0034644	cellular response to UV	4/28	82/18670	6.53038E-06	5.32416E-05	1.49884E-05	MYC/PTGS2/TP53/SIRT1	4
BP	GO:0046209	nitric oxide metabolic process	4/28	82/18670	6.53038E-06	5.32416E-05	1.49884E-05	AKT1/IL1B/PTGS2/TNF	4
BP	GO:0006914	autophagy	7/28	496/18670	6.53038E-06	5.32416E-05	1.49884E-05	AKT1/CASP3/HMOX1/IL4/MAPK8/TP53/SIRT1	7
BP	GO:0061919	process utilizing autophagic mechanism	7/28	496/18670	6.53038E-06	5.32416E-05	1.49884E-05	AKT1/CASP3/HMOX1/IL4/MAPK8/TP53/SIRT1	7
BP	GO:0010565	regulation of cellular ketone metabolic process	5/28	181/18670	6.64558E-06	5.40156E-05	1.52063E-05	AKT1/IL1B/PPARG/PTGS2/SIRT1	5
BP	GO:0071375	cellular response to peptide hormone stimulus	6/28	321/18670	6.75004E-06	5.46979E-05	1.53984E-05	AKT1/IL1B/PPARG/RELA/STAT1/SIRT1	6
BP	GO:0050900	leukocyte migration	7/28	499/18670	6.79327E-06	5.47385E-05	1.54099E-05	AKT1/HMOX1/IL1B/IL6/CXCL8/TNF/VEGFA	7
BP	GO:0002053	positive regulation of mesenchymal cell proliferation	3/28	25/18670	6.79611E-06	5.47385E-05	1.54099E-05	MYC/STAT1/VEGFA	3
BP	GO:0038061	NIK/NF-kappaB signaling	5/28	183/18670	7.01079E-06	5.61285E-05	1.58012E-05	AKT1/EGFR/IL1B/RELA/TNF	5
BP	GO:0043123	positive regulation of I-kappaB kinase/NF-kappaB signaling	5/28	183/18670	7.01079E-06	5.61285E-05	1.58012E-05	AKT1/HMOX1/IL1B/RELA/TNF	5
BP	GO:0002718	regulation of cytokine production involved in immune response	4/28	84/18670	7.18927E-06	5.70434E-05	1.60587E-05	HMOX1/IL1B/IL6/TNF	4
BP	GO:0043154	negative regulation of cysteine-type endopeptidase activity involved in apoptotic process	4/28	84/18670	7.18927E-06	5.70434E-05	1.60587E-05	AKT1/MMP9/PTGS2/VEGFA	4
BP	GO:0046889	positive regulation of lipid biosynthetic process	4/28	84/18670	7.18927E-06	5.70434E-05	1.60587E-05	AKT1/IL1B/PTGS2/TNF	4
BP	GO:1902275	regulation of chromatin organization	5/28	185/18670	7.39156E-06	5.83015E-05	1.64129E-05	IL1B/MAPK8/TP53/VEGFA/SIRT1	5
BP	GO:1903708	positive regulation of hemopoiesis	5/28	185/18670	7.39156E-06	5.83015E-05	1.64129E-05	FOS/IL4/JUN/STAT1/TNF	5
BP	GO:2001057	reactive nitrogen species metabolic process	4/28	85/18670	7.53653E-06	5.92696E-05	1.66854E-05	AKT1/IL1B/PTGS2/TNF	4
BP	GO:0042058	regulation of epidermal growth factor receptor signaling pathway	4/28	86/18670	7.89604E-06	6.1627E-05	1.73491E-05	AKT1/EGF/EGFR/MMP9	4
BP	GO:0001655	urogenital system development	6/28	330/18670	7.90564E-06	6.1627E-05	1.73491E-05	AR/ESR1/MMP9/MYC/STAT1/VEGFA	6
BP	GO:0051235	maintenance of location	6/28	330/18670	7.90564E-06	6.1627E-05	1.73491E-05	AKT1/IL1B/IL6/PPARG/TNF/SIRT1	6
BP	GO:0006367	transcription initiation from RNA polymerase II promoter	5/28	188/18670	7.99292E-06	6.21257E-05	1.74895E-05	AR/CCND1/ESR1/PPARG/TP53	5
BP	GO:2000144	positive regulation of DNA-templated transcription, initiation	3/28	27/18670	8.62554E-06	6.66721E-05	1.87694E-05	ESR1/JUN/TP53	3
BP	GO:0097194	execution phase of apoptosis	4/28	88/18670	8.65286E-06	6.66721E-05	1.87694E-05	AKT1/CASP3/IL6/TP53	4
BP	GO:1904035	regulation of epithelial cell apoptotic process	4/28	88/18670	8.65286E-06	6.66721E-05	1.87694E-05	HMOX1/IL4/IL6/TNF	4
BP	GO:0043112	receptor metabolic process	5/28	192/18670	8.85363E-06	6.80224E-05	1.91495E-05	EGF/CXCL8/PPARG/TNF/VEGFA	5
BP	GO:0032602	chemokine production	4/28	89/18670	9.05074E-06	6.9337E-05	1.95196E-05	HMOX1/IL1B/IL6/TNF	4
BP	GO:0007219	Notch signaling pathway	5/28	193/18670	9.07973E-06	6.93598E-05	1.9526E-05	AKT1/EGF/EGFR/MYC/STAT1	5
BP	GO:0031058	positive regulation of histone modification	4/28	90/18670	9.46196E-06	7.20731E-05	2.02898E-05	IL1B/TP53/VEGFA/SIRT1	4
BP	GO:0001516	prostaglandin biosynthetic process	3/28	28/18670	9.6509E-06	7.26817E-05	2.04612E-05	IL1B/PTGS2/SIRT1	3
BP	GO:0032770	positive regulation of monooxygenase activity	3/28	28/18670	9.6509E-06	7.26817E-05	2.04612E-05	AKT1/IL1B/TNF	3
BP	GO:0033598	mammary gland epithelial cell proliferation	3/28	28/18670	9.6509E-06	7.26817E-05	2.04612E-05	CCND1/ESR1/MAPK1	3
BP	GO:0046457	prostanoid biosynthetic process	3/28	28/18670	9.6509E-06	7.26817E-05	2.04612E-05	IL1B/PTGS2/SIRT1	3
BP	GO:0071897	DNA biosynthetic process	5/28	196/18670	9.7853E-06	7.34862E-05	2.06877E-05	MYC/PPARG/MAPK1/TP53/SIRT1	5
BP	GO:0045639	positive regulation of myeloid cell differentiation	4/28	91/18670	9.88681E-06	7.404E-05	2.08436E-05	FOS/JUN/STAT1/TNF	4
BP	GO:0031099	regeneration	5/28	198/18670	1.0279E-05	7.64666E-05	2.15267E-05	CCND1/EGFR/HMOX1/JUN/PPARG	5
BP	GO:0046890	regulation of lipid biosynthetic process	5/28	198/18670	1.0279E-05	7.64666E-05	2.15267E-05	AKT1/IL1B/PTGS2/TNF/SIRT1	5
BP	GO:0045833	negative regulation of lipid metabolic process	4/28	92/18670	1.03256E-05	7.64666E-05	2.15267E-05	AKT1/IL1B/TNF/SIRT1	4
BP	GO:2000117	negative regulation of cysteine-type endopeptidase activity	4/28	92/18670	1.03256E-05	7.64666E-05	2.15267E-05	AKT1/MMP9/PTGS2/VEGFA	4
BP	GO:0010575	positive regulation of vascular endothelial growth factor production	3/28	29/18670	1.07537E-05	7.91614E-05	2.22854E-05	IL1B/IL6/PTGS2	3
BP	GO:0031063	regulation of histone deacetylation	3/28	29/18670	1.07537E-05	7.91614E-05	2.22854E-05	MAPK8/TP53/VEGFA	3
BP	GO:0006476	protein deacetylation	4/28	93/18670	1.07785E-05	7.91614E-05	2.22854E-05	MAPK8/TP53/VEGFA/SIRT1	4
BP	GO:0002703	regulation of leukocyte mediated immunity	5/28	201/18670	1.1056E-05	8.09757E-05	2.27961E-05	HMOX1/IL1B/IL4/IL6/TNF	5
BP	GO:1903076	regulation of protein localization to plasma membrane	4/28	95/18670	1.17283E-05	8.56645E-05	2.41161E-05	AKT1/AR/EGFR/TNF	4
BP	GO:0048147	negative regulation of fibroblast proliferation	3/28	30/18670	1.19365E-05	8.67105E-05	2.44106E-05	MYC/PPARG/TP53	3
BP	GO:0097421	liver regeneration	3/28	30/18670	1.19365E-05	8.67105E-05	2.44106E-05	CCND1/EGFR/HMOX1	3
BP	GO:0008585	female gonad development	4/28	96/18670	1.22256E-05	8.83291E-05	2.48662E-05	CASP3/ESR1/VEGFA/SIRT1	4
BP	GO:0010660	regulation of muscle cell apoptotic process	4/28	96/18670	1.22256E-05	8.83291E-05	2.48662E-05	HMOX1/PPARG/TP53/SIRT1	4
BP	GO:0051591	response to cAMP	4/28	97/18670	1.27383E-05	9.16018E-05	2.57875E-05	FOS/JUN/RELA/STAT1	4
BP	GO:0002064	epithelial cell development	5/28	207/18670	1.27473E-05	9.16018E-05	2.57875E-05	AR/ESR1/IL1B/TNF/VEGFA	5
BP	GO:0050670	regulation of lymphocyte proliferation	5/28	208/18670	1.30478E-05	9.35093E-05	2.63245E-05	CASP3/ERBB2/IL1B/IL4/IL6	5
BP	GO:0010165	response to X-ray	3/28	31/18670	1.32022E-05	9.38171E-05	2.64112E-05	CCND1/CASP3/TP53	3
BP	GO:0045737	positive regulation of cyclin-dependent protein serine/threonine kinase activity	3/28	31/18670	1.32022E-05	9.38171E-05	2.64112E-05	AKT1/CCND1/EGFR	3
BP	GO:0045742	positive regulation of epidermal growth factor receptor signaling pathway	3/28	31/18670	1.32022E-05	9.38171E-05	2.64112E-05	AKT1/EGF/MMP9	3
BP	GO:0002042	cell migration involved in sprouting angiogenesis	4/28	98/18670	1.32667E-05	9.38171E-05	2.64112E-05	AKT1/HMOX1/PTGS2/VEGFA	4
BP	GO:2001243	negative regulation of intrinsic apoptotic signaling pathway	4/28	98/18670	1.32667E-05	9.38171E-05	2.64112E-05	AKT1/MMP9/PTGS2/SIRT1	4
BP	GO:0032944	regulation of mononuclear cell proliferation	5/28	209/18670	1.33538E-05	9.39349E-05	2.64443E-05	CASP3/ERBB2/IL1B/IL4/IL6	5
BP	GO:0071229	cellular response to acid chemical	5/28	209/18670	1.33538E-05	9.39349E-05	2.64443E-05	AKT1/EGFR/PPARG/TNF/VEGFA	5
BP	GO:0043523	regulation of neuron apoptotic process	5/28	210/18670	1.36654E-05	9.58739E-05	2.69902E-05	CASP3/HMOX1/JUN/TNF/TP53	5
BP	GO:0002824	positive regulation of adaptive immune response based on somatic recombination of immune receptors built from immunoglobulin superfamily domains	4/28	100/18670	1.43717E-05	0.000100301	2.82366E-05	IL1B/IL4/IL6/TNF	4
BP	GO:0010657	muscle cell apoptotic process	4/28	100/18670	1.43717E-05	0.000100301	2.82366E-05	HMOX1/PPARG/TP53/SIRT1	4
BP	GO:0038128	ERBB2 signaling pathway	3/28	32/18670	1.45533E-05	0.000101039	2.84443E-05	EGF/EGFR/ERBB2	3
BP	GO:0045907	positive regulation of vasoconstriction	3/28	32/18670	1.45533E-05	0.000101039	2.84443E-05	AKT1/EGFR/PTGS2	3
BP	GO:0046545	development of primary female sexual characteristics	4/28	101/18670	1.4949E-05	0.000103121	2.90304E-05	CASP3/ESR1/VEGFA/SIRT1	4
BP	GO:1903426	regulation of reactive oxygen species biosynthetic process	4/28	101/18670	1.4949E-05	0.000103121	2.90304E-05	AKT1/IL1B/PTGS2/TNF	4
BP	GO:0007254	JNK cascade	5/28	214/18670	1.49692E-05	0.000103121	2.90304E-05	AKT1/EGFR/IL1B/MAPK8/TNF	5
BP	GO:0032388	positive regulation of intracellular transport	5/28	215/18670	1.53098E-05	0.000105196	2.96144E-05	ERBB2/IL1B/MAPK1/PTGS2/TP53	5
BP	GO:0000079	regulation of cyclin-dependent protein serine/threonine kinase activity	4/28	102/18670	1.55432E-05	0.000106525	2.99886E-05	AKT1/CCND1/CASP3/EGFR	4
BP	GO:0002699	positive regulation of immune effector process	5/28	216/18670	1.56564E-05	0.000107026	3.01297E-05	HMOX1/IL1B/IL4/IL6/TNF	5
BP	GO:0001701	in utero embryonic development	6/28	373/18670	1.58623E-05	0.000108156	3.04478E-05	AKT1/AR/EGFR/MAPK1/TP53/VEGFA	6
BP	GO:0010464	regulation of mesenchymal cell proliferation	3/28	33/18670	1.59925E-05	0.000108214	3.0464E-05	MYC/STAT1/VEGFA	3
BP	GO:0016242	negative regulation of macroautophagy	3/28	33/18670	1.59925E-05	0.000108214	3.0464E-05	AKT1/HMOX1/TP53	3
BP	GO:1901186	positive regulation of ERBB signaling pathway	3/28	33/18670	1.59925E-05	0.000108214	3.0464E-05	AKT1/EGF/MMP9	3
BP	GO:0035601	protein deacylation	4/28	103/18670	1.61545E-05	0.000108758	3.06172E-05	MAPK8/TP53/VEGFA/SIRT1	4
BP	GO:1905269	positive regulation of chromatin organization	4/28	103/18670	1.61545E-05	0.000108758	3.06172E-05	IL1B/TP53/VEGFA/SIRT1	4
BP	GO:0008630	intrinsic apoptotic signaling pathway in response to DNA damage	4/28	104/18670	1.67834E-05	0.000112142	3.15699E-05	HMOX1/TNF/TP53/SIRT1	4
BP	GO:0046822	regulation of nucleocytoplasmic transport	4/28	104/18670	1.67834E-05	0.000112142	3.15699E-05	IL1B/MAPK1/PTGS2/TP53	4
BP	GO:0098732	macromolecule deacylation	4/28	104/18670	1.67834E-05	0.000112142	3.15699E-05	MAPK8/TP53/VEGFA/SIRT1	4
BP	GO:0002526	acute inflammatory response	5/28	220/18670	1.71048E-05	0.000114003	3.2094E-05	IL1B/IL6/PPARG/PTGS2/TNF	5
BP	GO:0002708	positive regulation of lymphocyte mediated immunity	4/28	105/18670	1.74302E-05	0.000115882	3.26229E-05	IL1B/IL4/IL6/TNF	4
BP	GO:0010574	regulation of vascular endothelial growth factor production	3/28	34/18670	1.75226E-05	0.000116207	3.27144E-05	IL1B/IL6/PTGS2	3
BP	GO:0070663	regulation of leukocyte proliferation	5/28	222/18670	1.78671E-05	0.000118023	3.32257E-05	CASP3/ERBB2/IL1B/IL4/IL6	5
BP	GO:0042176	regulation of protein catabolic process	6/28	381/18670	1.7885E-05	0.000118023	3.32257E-05	AKT1/EGF/EGFR/IL1B/RELA/TNF	6
BP	GO:0042136	neurotransmitter biosynthetic process	4/28	106/18670	1.80951E-05	0.000118821	3.34503E-05	AKT1/IL1B/PTGS2/TNF	4
BP	GO:1904029	regulation of cyclin-dependent protein kinase activity	4/28	106/18670	1.80951E-05	0.000118821	3.34503E-05	AKT1/CCND1/CASP3/EGFR	4
BP	GO:0051341	regulation of oxidoreductase activity	4/28	107/18670	1.87785E-05	0.000123006	3.46283E-05	AKT1/EGFR/IL1B/TNF	4
BP	GO:0033157	regulation of intracellular protein transport	5/28	225/18670	1.906E-05	0.000124194	3.49627E-05	ERBB2/IL1B/MAPK1/PTGS2/TP53	5
BP	GO:0001893	maternal placenta development	3/28	35/18670	1.91461E-05	0.000124194	3.49627E-05	AKT1/MAPK1/PTGS2	3
BP	GO:0060251	regulation of glial cell proliferation	3/28	35/18670	1.91461E-05	0.000124194	3.49627E-05	IL1B/IL6/TNF	3
BP	GO:1904031	positive regulation of cyclin-dependent protein kinase activity	3/28	35/18670	1.91461E-05	0.000124194	3.49627E-05	AKT1/CCND1/EGFR	3
BP	GO:2000278	regulation of DNA biosynthetic process	4/28	108/18670	1.94806E-05	0.000126057	3.54872E-05	MYC/PPARG/MAPK1/TP53	4
BP	GO:0045787	positive regulation of cell cycle	6/28	389/18670	2.01116E-05	0.000129825	3.65479E-05	AKT1/CCND1/EGF/EGFR/IL1B/TP53	6
BP	GO:0010573	vascular endothelial growth factor production	3/28	36/18670	2.08657E-05	0.000133721	3.76449E-05	IL1B/IL6/PTGS2	3
BP	GO:1901099	negative regulation of signal transduction in absence of ligand	3/28	36/18670	2.08657E-05	0.000133721	3.76449E-05	AKT1/IL1B/TNF	3
BP	GO:2001240	negative regulation of extrinsic apoptotic signaling pathway in absence of ligand	3/28	36/18670	2.08657E-05	0.000133721	3.76449E-05	AKT1/IL1B/TNF	3
BP	GO:1904019	epithelial cell apoptotic process	4/28	111/18670	2.17033E-05	0.000138755	3.90621E-05	HMOX1/IL4/IL6/TNF	4
BP	GO:0042303	molting cycle	4/28	112/18670	2.2484E-05	0.000142968	4.02481E-05	EGFR/PTGS2/RELA/TNF	4
BP	GO:0042633	hair cycle	4/28	112/18670	2.2484E-05	0.000142968	4.02481E-05	EGFR/PTGS2/RELA/TNF	4
BP	GO:0030212	hyaluronan metabolic process	3/28	37/18670	2.2684E-05	0.000142968	4.02481E-05	AKT1/EGF/IL1B	3
BP	GO:0045923	positive regulation of fatty acid metabolic process	3/28	37/18670	2.2684E-05	0.000142968	4.02481E-05	IL1B/PPARG/PTGS2	3
BP	GO:0090050	positive regulation of cell migration involved in sprouting angiogenesis	3/28	37/18670	2.2684E-05	0.000142968	4.02481E-05	HMOX1/PTGS2/VEGFA	3
BP	GO:2000142	regulation of DNA-templated transcription, initiation	3/28	37/18670	2.2684E-05	0.000142968	4.02481E-05	ESR1/JUN/TP53	3
BP	GO:0001503	ossification	6/28	398/18670	2.28792E-05	0.000143858	4.04987E-05	AKT1/EGFR/IL6/MAPK1/PTGS2/TNF	6
BP	GO:0043200	response to amino acid	4/28	113/18670	2.32851E-05	0.000145723	4.10236E-05	CASP3/EGFR/RELA/TNF	4
BP	GO:0060964	regulation of gene silencing by miRNA	4/28	113/18670	2.32851E-05	0.000145723	4.10236E-05	EGFR/ESR1/PPARG/TP53	4
BP	GO:0046777	protein autophosphorylation	5/28	235/18670	2.34911E-05	0.000146668	4.12898E-05	AKT1/EGFR/ERBB2/JUN/VEGFA	5
BP	GO:0046660	female sex differentiation	4/28	115/18670	2.495E-05	0.000155051	4.36495E-05	CASP3/ESR1/VEGFA/SIRT1	4
BP	GO:1904375	regulation of protein localization to cell periphery	4/28	115/18670	2.495E-05	0.000155051	4.36495E-05	AKT1/AR/EGFR/TNF	4
BP	GO:0051402	neuron apoptotic process	5/28	239/18670	2.54728E-05	0.000157931	4.44605E-05	CASP3/HMOX1/JUN/TNF/TP53	5
BP	GO:0038093	Fc receptor signaling pathway	5/28	241/18670	2.65112E-05	0.000163642	4.60682E-05	FOS/JUN/MAPK1/MAPK8/RELA	5
BP	GO:0060969	negative regulation of gene silencing	3/28	39/18670	2.66272E-05	0.000163642	4.60682E-05	ESR1/PPARG/TP53	3
BP	GO:0060147	regulation of posttranscriptional gene silencing	4/28	117/18670	2.67008E-05	0.000163642	4.60682E-05	EGFR/ESR1/PPARG/TP53	4
BP	GO:0060966	regulation of gene silencing by RNA	4/28	117/18670	2.67008E-05	0.000163642	4.60682E-05	EGFR/ESR1/PPARG/TP53	4
BP	GO:1901222	regulation of NIK/NF-kappaB signaling	4/28	117/18670	2.67008E-05	0.000163642	4.60682E-05	EGFR/IL1B/RELA/TNF	4
BP	GO:0019216	regulation of lipid metabolic process	6/28	410/18670	2.70401E-05	0.000165342	4.65466E-05	AKT1/IL1B/PPARG/PTGS2/TNF/SIRT1	6
BP	GO:0007173	epidermal growth factor receptor signaling pathway	4/28	119/18670	2.85402E-05	0.000174115	4.90164E-05	AKT1/EGF/EGFR/MMP9	4
BP	GO:0002369	T cell cytokine production	3/28	40/18670	2.87573E-05	0.00017464	4.91642E-05	IL1B/IL4/IL6	3
BP	GO:2000008	regulation of protein localization to cell surface	3/28	40/18670	2.87573E-05	0.00017464	4.91642E-05	AKT1/EGF/TNF	3
BP	GO:0022612	gland morphogenesis	4/28	120/18670	2.94939E-05	0.000178706	5.0309E-05	AR/EGFR/ESR1/TNF	4
BP	GO:0042180	cellular ketone metabolic process	5/28	248/18670	3.04076E-05	0.000183791	5.17403E-05	AKT1/IL1B/PPARG/PTGS2/SIRT1	5
BP	GO:0043618	regulation of transcription from RNA polymerase II promoter in response to stress	4/28	121/18670	3.04709E-05	0.000183791	5.17403E-05	HMOX1/JUN/TP53/VEGFA	4
BP	GO:0061028	establishment of endothelial barrier	3/28	41/18670	3.09964E-05	0.000186538	5.25139E-05	IL1B/TNF/VEGFA	3
BP	GO:0034101	erythrocyte homeostasis	4/28	122/18670	3.14714E-05	0.00018897	5.31985E-05	CASP3/HMOX1/STAT1/VEGFA	4
BP	GO:0071383	cellular response to steroid hormone stimulus	5/28	250/18670	3.15988E-05	0.000189309	5.32937E-05	AR/EGFR/ESR1/PPARG/SIRT1	5
BP	GO:0032386	regulation of intracellular transport	6/28	423/18670	3.22163E-05	0.000192575	5.42134E-05	ERBB2/HMOX1/IL1B/MAPK1/PTGS2/TP53	6
BP	GO:0014066	regulation of phosphatidylinositol 3-kinase signaling	4/28	124/18670	3.35445E-05	0.000200066	5.63221E-05	EGFR/MAPK1/TNF/SIRT1	4
BP	GO:0001933	negative regulation of protein phosphorylation	6/28	429/18670	3.48605E-05	0.000207451	5.84011E-05	AKT1/CASP3/IL1B/JUN/MYC/SIRT1	6
BP	GO:0018107	peptidyl-threonine phosphorylation	4/28	126/18670	3.57159E-05	0.000210763	5.93336E-05	AKT1/EGF/MAPK1/MAPK8	4
BP	GO:0006692	prostanoid metabolic process	3/28	43/18670	3.58124E-05	0.000210763	5.93336E-05	IL1B/PTGS2/SIRT1	3
BP	GO:0006693	prostaglandin metabolic process	3/28	43/18670	3.58124E-05	0.000210763	5.93336E-05	IL1B/PTGS2/SIRT1	3
BP	GO:0045746	negative regulation of Notch signaling pathway	3/28	43/18670	3.58124E-05	0.000210763	5.93336E-05	AKT1/EGF/EGFR	3
BP	GO:0071364	cellular response to epidermal growth factor stimulus	3/28	43/18670	3.58124E-05	0.000210763	5.93336E-05	AKT1/EGFR/ERBB2	3
BP	GO:0045727	positive regulation of translation	4/28	127/18670	3.68395E-05	0.000216331	6.09009E-05	ERBB2/IL6/MAPK1/TNF	4
BP	GO:0002687	positive regulation of leukocyte migration	4/28	128/18670	3.79888E-05	0.000222101	6.25254E-05	IL6/CXCL8/TNF/VEGFA	4
BP	GO:0034763	negative regulation of transmembrane transport	4/28	128/18670	3.79888E-05	0.000222101	6.25254E-05	AKT1/IL1B/MMP9/TNF	4
BP	GO:0010463	mesenchymal cell proliferation	3/28	44/18670	3.83942E-05	0.000222519	6.26432E-05	MYC/STAT1/VEGFA	3
BP	GO:0030225	macrophage differentiation	3/28	44/18670	3.83942E-05	0.000222519	6.26432E-05	MMP9/VEGFA/SIRT1	3
BP	GO:0045601	regulation of endothelial cell differentiation	3/28	44/18670	3.83942E-05	0.000222519	6.26432E-05	IL1B/TNF/VEGFA	3
BP	GO:0090311	regulation of protein deacetylation	3/28	44/18670	3.83942E-05	0.000222519	6.26432E-05	MAPK8/TP53/VEGFA	3
BP	GO:0071482	cellular response to light stimulus	4/28	129/18670	3.91641E-05	0.000226489	6.37607E-05	MYC/PTGS2/TP53/SIRT1	4
BP	GO:0043280	positive regulation of cysteine-type endopeptidase activity involved in apoptotic process	4/28	132/18670	4.285E-05	0.000247269	6.96106E-05	MYC/PPARG/TNF/SIRT1	4
BP	GO:0022602	ovulation cycle process	3/28	46/18670	4.39184E-05	0.000251799	7.08858E-05	CASP3/ESR1/SIRT1	3
BP	GO:0035196	production of miRNAs involved in gene silencing by miRNA	3/28	46/18670	4.39184E-05	0.000251799	7.08858E-05	EGFR/ESR1/TP53	3
BP	GO:0071354	cellular response to interleukin-6	3/28	46/18670	4.39184E-05	0.000251799	7.08858E-05	IL6/RELA/STAT1	3
BP	GO:0031334	positive regulation of protein complex assembly	5/28	268/18670	4.40313E-05	0.000251905	7.09156E-05	ESR1/JUN/TNF/TP53/VEGFA	5
BP	GO:0002705	positive regulation of leukocyte mediated immunity	4/28	133/18670	4.41333E-05	0.000251947	7.09276E-05	IL1B/IL4/IL6/TNF	4
BP	GO:0018210	peptidyl-threonine modification	4/28	134/18670	4.54444E-05	0.000258758	7.28451E-05	AKT1/EGF/MAPK1/MAPK8	4
BP	GO:0045165	cell fate commitment	5/28	270/18670	4.56176E-05	0.000258758	7.28451E-05	AR/CASP3/IL6/PPARG/TP53	5
BP	GO:0045927	positive regulation of growth	5/28	270/18670	4.56176E-05	0.000258758	7.28451E-05	AKT1/EGFR/ERBB2/MAPK1/VEGFA	5
BP	GO:2001239	regulation of extrinsic apoptotic signaling pathway in absence of ligand	3/28	47/18670	4.68657E-05	0.000265274	7.46793E-05	AKT1/IL1B/TNF	3
BP	GO:0034605	cellular response to heat	4/28	137/18670	4.95491E-05	0.000279277	7.86214E-05	HMOX1/MAPK1/PTGS2/SIRT1	4
BP	GO:0046425	regulation of JAK-STAT cascade	4/28	137/18670	4.95491E-05	0.000279277	7.86214E-05	EGF/IL4/IL6/TNF	4
BP	GO:0001774	microglial cell activation	3/28	48/18670	4.994E-05	0.000279706	7.87421E-05	IL6/JUN/TNF	3
BP	GO:0002269	leukocyte activation involved in inflammatory response	3/28	48/18670	4.994E-05	0.000279706	7.87421E-05	IL6/JUN/TNF	3
BP	GO:0090199	regulation of release of cytochrome c from mitochondria	3/28	48/18670	4.994E-05	0.000279706	7.87421E-05	AKT1/MMP9/TP53	3
BP	GO:0002697	regulation of immune effector process	6/28	458/18670	5.02207E-05	0.000280689	7.90188E-05	HMOX1/IL1B/IL4/IL6/STAT1/TNF	6
BP	GO:0060485	mesenchyme development	5/28	278/18670	5.24108E-05	0.000292316	8.22923E-05	IL1B/IL6/MYC/MAPK1/STAT1	5
BP	GO:0043124	negative regulation of I-kappaB kinase/NF-kappaB signaling	3/28	49/18670	5.31435E-05	0.000294554	8.29223E-05	ESR1/STAT1/SIRT1	3
BP	GO:0051205	protein insertion into membrane	3/28	49/18670	5.31435E-05	0.000294554	8.29223E-05	EGFR/MAPK8/TP53	3
BP	GO:1904707	positive regulation of vascular smooth muscle cell proliferation	3/28	49/18670	5.31435E-05	0.000294554	8.29223E-05	JUN/MMP9/TNF	3
BP	GO:0000082	G1/S transition of mitotic cell cycle	5/28	279/18670	5.33122E-05	0.000294876	8.30129E-05	AKT1/CCND1/EGFR/MYC/TP53	5
BP	GO:0030522	intracellular receptor signaling pathway	5/28	280/18670	5.42255E-05	0.000299307	8.42602E-05	AR/ESR1/PPARG/RELA/SIRT1	5
BP	GO:0008286	insulin receptor signaling pathway	4/28	141/18670	5.54359E-05	0.000305355	8.5963E-05	AKT1/IL1B/RELA/SIRT1	4
BP	GO:0014009	glial cell proliferation	3/28	50/18670	5.6479E-05	0.000309185	8.7041E-05	IL1B/IL6/TNF	3
BP	GO:0070741	response to interleukin-6	3/28	50/18670	5.6479E-05	0.000309185	8.7041E-05	IL6/RELA/STAT1	3
BP	GO:1900087	positive regulation of G1/S transition of mitotic cell cycle	3/28	50/18670	5.6479E-05	0.000309185	8.7041E-05	AKT1/CCND1/EGFR	3
BP	GO:0042326	negative regulation of phosphorylation	6/28	468/18670	5.66281E-05	0.000309366	8.7092E-05	AKT1/CASP3/IL1B/JUN/MYC/SIRT1	6
BP	GO:0006606	protein import into nucleus	4/28	143/18670	5.85636E-05	0.000317338	8.93364E-05	AKT1/MAPK1/PTGS2/TP53	4
BP	GO:0035296	regulation of tube diameter	4/28	143/18670	5.85636E-05	0.000317338	8.93364E-05	AKT1/EGFR/HMOX1/PTGS2	4
BP	GO:0050880	regulation of blood vessel size	4/28	143/18670	5.85636E-05	0.000317338	8.93364E-05	AKT1/EGFR/HMOX1/PTGS2	4
BP	GO:0097746	regulation of blood vessel diameter	4/28	143/18670	5.85636E-05	0.000317338	8.93364E-05	AKT1/EGFR/HMOX1/PTGS2	4
BP	GO:0034976	response to endoplasmic reticulum stress	5/28	285/18670	5.89756E-05	0.000318923	8.97825E-05	CCND1/CXCL8/JUN/TP53/SIRT1	5
BP	GO:0007566	embryo implantation	3/28	51/18670	5.99487E-05	0.000320852	9.03256E-05	IL1B/MMP9/PTGS2	3
BP	GO:0031050	dsRNA processing	3/28	51/18670	5.99487E-05	0.000320852	9.03256E-05	EGFR/ESR1/TP53	3
BP	GO:0045599	negative regulation of fat cell differentiation	3/28	51/18670	5.99487E-05	0.000320852	9.03256E-05	IL6/TNF/SIRT1	3
BP	GO:0048260	positive regulation of receptor-mediated endocytosis	3/28	51/18670	5.99487E-05	0.000320852	9.03256E-05	EGF/IL4/VEGFA	3
BP	GO:0070918	production of small RNA involved in gene silencing by RNA	3/28	51/18670	5.99487E-05	0.000320852	9.03256E-05	EGFR/ESR1/TP53	3
BP	GO:0035150	regulation of tube size	4/28	144/18670	6.01748E-05	0.000320852	9.03256E-05	AKT1/EGFR/HMOX1/PTGS2	4
BP	GO:1902107	positive regulation of leukocyte differentiation	4/28	144/18670	6.01748E-05	0.000320852	9.03256E-05	FOS/IL4/JUN/TNF	4
BP	GO:0050769	positive regulation of neurogenesis	6/28	474/18670	6.07772E-05	0.000323417	9.10477E-05	IL1B/IL6/PPARG/RELA/TNF/VEGFA	6
BP	GO:0002822	regulation of adaptive immune response based on somatic recombination of immune receptors built from immunoglobulin superfamily domains	4/28	145/18670	6.18183E-05	0.000327649	9.2239E-05	IL1B/IL4/IL6/TNF	4
BP	GO:0071901	negative regulation of protein serine/threonine kinase activity	4/28	145/18670	6.18183E-05	0.000327649	9.2239E-05	AKT1/CASP3/IL1B/SIRT1	4
BP	GO:1904892	regulation of STAT cascade	4/28	146/18670	6.34942E-05	0.000335864	9.45518E-05	EGF/IL4/IL6/TNF	4
BP	GO:0071236	cellular response to antibiotic	4/28	147/18670	6.52032E-05	0.000344221	9.69043E-05	IL6/RELA/TP53/SIRT1	4
BP	GO:0051592	response to calcium ion	4/28	148/18670	6.69454E-05	0.00035272	9.9297E-05	CCND1/EGFR/FOS/JUN	4
BP	GO:0000186	activation of MAPKK activity	3/28	53/18670	6.73009E-05	0.000353197	9.94313E-05	EGF/EGFR/MAPK1	3
BP	GO:1901185	negative regulation of ERBB signaling pathway	3/28	53/18670	6.73009E-05	0.000353197	9.94313E-05	EGF/EGFR/ERBB2	3
BP	GO:0034248	regulation of cellular amide metabolic process	6/28	483/18670	6.7455E-05	0.000353311	9.94632E-05	AKT1/CASP3/ERBB2/IL6/MAPK1/TNF	6
BP	GO:0002706	regulation of lymphocyte mediated immunity	4/28	149/18670	6.87214E-05	0.000357835	0.000100737	IL1B/IL4/IL6/TNF	4
BP	GO:0051092	positive regulation of NF-kappaB transcription factor activity	4/28	149/18670	6.87214E-05	0.000357835	0.000100737	AR/IL1B/RELA/TNF	4
BP	GO:2001056	positive regulation of cysteine-type endopeptidase activity	4/28	149/18670	6.87214E-05	0.000357835	0.000100737	MYC/PPARG/TNF/SIRT1	4
BP	GO:0051249	regulation of lymphocyte activation	6/28	485/18670	6.9016E-05	0.000358668	0.000100971	AKT1/CASP3/ERBB2/IL1B/IL4/IL6	6
BP	GO:0002763	positive regulation of myeloid leukocyte differentiation	3/28	54/18670	7.11883E-05	0.000367095	0.000103344	FOS/JUN/TNF	3
BP	GO:0006636	unsaturated fatty acid biosynthetic process	3/28	54/18670	7.11883E-05	0.000367095	0.000103344	IL1B/PTGS2/SIRT1	3
BP	GO:0050994	regulation of lipid catabolic process	3/28	54/18670	7.11883E-05	0.000367095	0.000103344	AKT1/IL1B/TNF	3
BP	GO:0051353	positive regulation of oxidoreductase activity	3/28	54/18670	7.11883E-05	0.000367095	0.000103344	AKT1/IL1B/TNF	3
BP	GO:0044843	cell cycle G1/S phase transition	5/28	298/18670	7.28409E-05	0.000374892	0.000105539	AKT1/CCND1/EGFR/MYC/TP53	5
BP	GO:0000187	activation of MAPK activity	4/28	152/18670	7.42559E-05	0.000381438	0.000107382	EGF/IL1B/MAPK1/TNF	4
BP	GO:0070372	regulation of ERK1 and ERK2 cascade	5/28	300/18670	7.518E-05	0.000384169	0.00010815	EGFR/ERBB2/IL1B/JUN/TNF	5
BP	GO:0042304	regulation of fatty acid biosynthetic process	3/28	55/18670	7.52198E-05	0.000384169	0.00010815	IL1B/PTGS2/SIRT1	3
BP	GO:0046456	icosanoid biosynthetic process	3/28	55/18670	7.52198E-05	0.000384169	0.00010815	IL1B/PTGS2/SIRT1	3
BP	GO:0042133	neurotransmitter metabolic process	4/28	153/18670	7.61709E-05	0.000388282	0.000109308	AKT1/IL1B/PTGS2/TNF	4
BP	GO:1903078	positive regulation of protein localization to plasma membrane	3/28	56/18670	7.93978E-05	0.000403959	0.000113722	AKT1/EGFR/TNF	3
BP	GO:0019229	regulation of vasoconstriction	3/28	58/18670	8.8203E-05	0.000447903	0.000126093	AKT1/EGFR/PTGS2	3
BP	GO:0001885	endothelial cell development	3/28	59/18670	9.28349E-05	0.000468746	0.00013196	IL1B/TNF/VEGFA	3
BP	GO:0033619	membrane protein proteolysis	3/28	59/18670	9.28349E-05	0.000468746	0.00013196	IL1B/RELA/TNF	3
BP	GO:0043388	positive regulation of DNA binding	3/28	59/18670	9.28349E-05	0.000468746	0.00013196	EGF/MMP9/PPARG	3
BP	GO:0010749	regulation of nitric oxide mediated signal transduction	2/28	10/18670	9.68818E-05	0.000483683	0.000136165	EGFR/VEGFA	2
BP	GO:0032070	regulation of deoxyribonuclease activity	2/28	10/18670	9.68818E-05	0.000483683	0.000136165	AKT1/SIRT1	2
BP	GO:0045348	positive regulation of MHC class II biosynthetic process	2/28	10/18670	9.68818E-05	0.000483683	0.000136165	IL4/SIRT1	2
BP	GO:0072203	cell proliferation involved in metanephros development	2/28	10/18670	9.68818E-05	0.000483683	0.000136165	MYC/STAT1	2
BP	GO:1903799	negative regulation of production of miRNAs involved in gene silencing by miRNA	2/28	10/18670	9.68818E-05	0.000483683	0.000136165	ESR1/TP53	2
BP	GO:1903800	positive regulation of production of miRNAs involved in gene silencing by miRNA	2/28	10/18670	9.68818E-05	0.000483683	0.000136165	EGFR/TP53	2
BP	GO:0051170	import into nucleus	4/28	163/18670	9.73564E-05	0.000485144	0.000136577	AKT1/MAPK1/PTGS2/TP53	4
BP	GO:1902808	positive regulation of cell cycle G1/S phase transition	3/28	60/18670	9.76229E-05	0.000485565	0.000136695	AKT1/CCND1/EGFR	3
BP	GO:0050680	negative regulation of epithelial cell proliferation	4/28	165/18670	0.000102059	0.000506686	0.000142641	AR/PPARG/STAT1/TNF	4
BP	GO:0050806	positive regulation of synaptic transmission	4/28	168/18670	0.000109421	0.000542222	0.000152645	EGFR/MAPK1/PTGS2/TNF	4
BP	GO:0009615	response to virus	5/28	326/18670	0.000111197	0.000550004	0.000154836	IL1B/IL6/RELA/STAT1/TNF	5
BP	GO:0030307	positive regulation of cell growth	4/28	169/18670	0.000111958	0.000551496	0.000155256	AKT1/EGFR/ERBB2/VEGFA	4
BP	GO:0051100	negative regulation of binding	4/28	169/18670	0.000111958	0.000551496	0.000155256	AKT1/HMOX1/JUN/MAPK8	4
BP	GO:0002637	regulation of immunoglobulin production	3/28	63/18670	0.000112947	0.000551496	0.000155256	IL4/IL6/TNF	3
BP	GO:0032371	regulation of sterol transport	3/28	63/18670	0.000112947	0.000551496	0.000155256	EGF/PPARG/SIRT1	3
BP	GO:0032374	regulation of cholesterol transport	3/28	63/18670	0.000112947	0.000551496	0.000155256	EGF/PPARG/SIRT1	3
BP	GO:0034394	protein localization to cell surface	3/28	63/18670	0.000112947	0.000551496	0.000155256	AKT1/EGF/TNF	3
BP	GO:1904377	positive regulation of protein localization to cell periphery	3/28	63/18670	0.000112947	0.000551496	0.000155256	AKT1/EGFR/TNF	3
BP	GO:0032494	response to peptidoglycan	2/28	11/18670	0.000118301	0.000568665	0.000160089	IL6/RELA	2
BP	GO:0033327	Leydig cell differentiation	2/28	11/18670	0.000118301	0.000568665	0.000160089	AR/CCND1	2
BP	GO:0045899	positive regulation of RNA polymerase II transcriptional preinitiation complex assembly	2/28	11/18670	0.000118301	0.000568665	0.000160089	ESR1/TP53	2
BP	GO:0046886	positive regulation of hormone biosynthetic process	2/28	11/18670	0.000118301	0.000568665	0.000160089	IL1B/TNF	2
BP	GO:0051974	negative regulation of telomerase activity	2/28	11/18670	0.000118301	0.000568665	0.000160089	PPARG/TP53	2
BP	GO:0060736	prostate gland growth	2/28	11/18670	0.000118301	0.000568665	0.000160089	AR/ESR1	2
BP	GO:0045600	positive regulation of fat cell differentiation	3/28	64/18670	0.000118383	0.000568665	0.000160089	AKT1/PPARG/PTGS2	3
BP	GO:0045670	regulation of osteoclast differentiation	3/28	64/18670	0.000118383	0.000568665	0.000160089	FOS/IL4/TNF	3
BP	GO:1903672	positive regulation of sprouting angiogenesis	3/28	64/18670	0.000118383	0.000568665	0.000160089	HMOX1/PTGS2/VEGFA	3
BP	GO:0008202	steroid metabolic process	5/28	331/18670	0.000119428	0.000572655	0.000161213	ESR1/IL1B/IL4/TNF/SIRT1	5
BP	GO:0030324	lung development	4/28	172/18670	0.000119827	0.000573533	0.00016146	EGFR/MAPK1/TNF/VEGFA	4
BP	GO:0046626	regulation of insulin receptor signaling pathway	3/28	66/18670	0.000129761	0.000619968	0.000174532	IL1B/RELA/SIRT1	3
BP	GO:0030323	respiratory tube development	4/28	176/18670	0.000130934	0.000624453	0.000175795	EGFR/MAPK1/TNF/VEGFA	4
BP	GO:0001959	regulation of cytokine-mediated signaling pathway	4/28	177/18670	0.000133823	0.000637094	0.000179353	IL6/PPARG/STAT1/TNF	4
BP	GO:0010950	positive regulation of endopeptidase activity	4/28	178/18670	0.000136759	0.000649909	0.000182961	MYC/PPARG/TNF/SIRT1	4
BP	GO:0071347	cellular response to interleukin-1	4/28	179/18670	0.000139741	0.000661721	0.000186286	IL1B/IL6/CXCL8/RELA	4
BP	GO:2001235	positive regulation of apoptotic signaling pathway	4/28	179/18670	0.000139741	0.000661721	0.000186286	MMP9/MAPK8/TP53/SIRT1	4
BP	GO:0006913	nucleocytoplasmic transport	5/28	343/18670	0.000141098	0.000663365	0.000186749	AKT1/IL1B/MAPK1/PTGS2/TP53	5
BP	GO:0016239	positive regulation of macroautophagy	3/28	68/18670	0.000141828	0.000663365	0.000186749	HMOX1/IL4/SIRT1	3
BP	GO:0035924	cellular response to vascular endothelial growth factor stimulus	3/28	68/18670	0.000141828	0.000663365	0.000186749	AKT1/RELA/VEGFA	3
BP	GO:0033197	response to vitamin E	2/28	12/18670	0.00014183	0.000663365	0.000186749	CCND1/PPARG	2
BP	GO:0042368	vitamin D biosynthetic process	2/28	12/18670	0.00014183	0.000663365	0.000186749	IL1B/TNF	2
BP	GO:0051095	regulation of helicase activity	2/28	12/18670	0.00014183	0.000663365	0.000186749	TP53/SIRT1	2
BP	GO:0150065	regulation of deacetylase activity	2/28	12/18670	0.00014183	0.000663365	0.000186749	MAPK8/VEGFA	2
BP	GO:0010721	negative regulation of cell development	5/28	344/18670	0.000143031	0.000667813	0.000188001	IL1B/IL6/TNF/TP53/VEGFA	5
BP	GO:0022408	negative regulation of cell-cell adhesion	4/28	181/18670	0.000145846	0.000679765	0.000191366	AKT1/CASP3/ERBB2/VEGFA	4
BP	GO:0051169	nuclear transport	5/28	346/18670	0.000146959	0.000683756	0.00019249	AKT1/IL1B/MAPK1/PTGS2/TP53	5
BP	GO:0008217	regulation of blood pressure	4/28	182/18670	0.00014897	0.000690703	0.000194445	AR/HMOX1/PPARG/PTGS2	4
BP	GO:0010821	regulation of mitochondrion organization	4/28	182/18670	0.00014897	0.000690703	0.000194445	AKT1/MMP9/MAPK8/TP53	4
BP	GO:0002040	sprouting angiogenesis	4/28	183/18670	0.000152142	0.000704187	0.000198241	AKT1/HMOX1/PTGS2/VEGFA	4
BP	GO:0050766	positive regulation of phagocytosis	3/28	70/18670	0.000154603	0.000713101	0.000200751	IL1B/PPARG/TNF	3
BP	GO:0051966	regulation of synaptic transmission, glutamatergic	3/28	70/18670	0.000154603	0.000713101	0.000200751	EGFR/PTGS2/TNF	3
BP	GO:0043401	steroid hormone mediated signaling pathway	4/28	184/18670	0.000155363	0.000714135	0.000201042	AR/ESR1/PPARG/SIRT1	4
BP	GO:2000045	regulation of G1/S transition of mitotic cell cycle	4/28	184/18670	0.000155363	0.000714135	0.000201042	AKT1/CCND1/EGFR/TP53	4
BP	GO:0046328	regulation of JNK cascade	4/28	185/18670	0.000158633	0.000727912	0.00020492	AKT1/EGFR/IL1B/TNF	4
BP	GO:0042531	positive regulation of tyrosine phosphorylation of STAT protein	3/28	71/18670	0.000161262	0.000738703	0.000207958	IL4/IL6/TNF	3
BP	GO:0030656	regulation of vitamin metabolic process	2/28	13/18670	0.000167461	0.000761864	0.000214478	IL1B/TNF	2
BP	GO:0035745	T-helper 2 cell cytokine production	2/28	13/18670	0.000167461	0.000761864	0.000214478	IL4/IL6	2
BP	GO:0050872	white fat cell differentiation	2/28	13/18670	0.000167461	0.000761864	0.000214478	PPARG/SIRT1	2
BP	GO:0061029	eyelid development in camera-type eye	2/28	13/18670	0.000167461	0.000761864	0.000214478	EGFR/JUN	2
BP	GO:0006801	superoxide metabolic process	3/28	73/18670	0.000175134	0.00079271	0.000223162	EGFR/MPO/TNF	3
BP	GO:0045685	regulation of glial cell differentiation	3/28	73/18670	0.000175134	0.00079271	0.000223162	IL6/PPARG/RELA	3
BP	GO:1903524	positive regulation of blood circulation	3/28	73/18670	0.000175134	0.00079271	0.000223162	AKT1/EGFR/PTGS2	3
BP	GO:0060759	regulation of response to cytokine stimulus	4/28	190/18670	0.000175737	0.000794092	0.000223551	IL6/PPARG/STAT1/TNF	4
BP	GO:0071478	cellular response to radiation	4/28	191/18670	0.000179311	0.000808872	0.000227712	MYC/PTGS2/TP53/SIRT1	4
BP	GO:0031670	cellular response to nutrient	3/28	74/18670	0.000182351	0.000818429	0.000230402	HMOX1/PPARG/PTGS2	3
BP	GO:1900076	regulation of cellular response to insulin stimulus	3/28	74/18670	0.000182351	0.000818429	0.000230402	IL1B/RELA/SIRT1	3
BP	GO:1900182	positive regulation of protein localization to nucleus	3/28	74/18670	0.000182351	0.000818429	0.000230402	AKT1/MAPK1/PTGS2	3
BP	GO:0045861	negative regulation of proteolysis	5/28	363/18670	0.000183788	0.000823493	0.000231828	AKT1/MMP9/PTGS2/TP53/VEGFA	5
BP	GO:0006869	lipid transport	5/28	365/18670	0.000188546	0.000843394	0.00023743	AKT1/EGF/IL1B/PPARG/SIRT1	5
BP	GO:0007422	peripheral nervous system development	3/28	75/18670	0.000189758	0.000847395	0.000238557	AKT1/ERBB2/RELA	3
BP	GO:0030213	hyaluronan biosynthetic process	2/28	14/18670	0.00019519	0.000867296	0.000244159	EGF/IL1B	2
BP	GO:0045346	regulation of MHC class II biosynthetic process	2/28	14/18670	0.00019519	0.000867296	0.000244159	IL4/SIRT1	2
BP	GO:0050930	induction of positive chemotaxis	2/28	14/18670	0.00019519	0.000867296	0.000244159	CXCL8/VEGFA	2
BP	GO:0001937	negative regulation of endothelial cell proliferation	3/28	76/18670	0.000197358	0.000872566	0.000245643	PPARG/STAT1/TNF	3
BP	GO:0042310	vasoconstriction	3/28	76/18670	0.000197358	0.000872566	0.000245643	AKT1/EGFR/PTGS2	3
BP	GO:0072088	nephron epithelium morphogenesis	3/28	76/18670	0.000197358	0.000872566	0.000245643	MYC/STAT1/VEGFA	3
BP	GO:0010952	positive regulation of peptidase activity	4/28	197/18670	0.000201873	0.000891047	0.000250846	MYC/PPARG/TNF/SIRT1	4
BP	GO:0060541	respiratory system development	4/28	198/18670	0.000205823	0.000906982	0.000255332	EGFR/MAPK1/TNF/VEGFA	4
BP	GO:0007179	transforming growth factor beta receptor signaling pathway	4/28	199/18670	0.000209829	0.000921588	0.000259444	FOS/JUN/TP53/SIRT1	4
BP	GO:0017038	protein import	4/28	199/18670	0.000209829	0.000921588	0.000259444	AKT1/MAPK1/PTGS2/TP53	4
BP	GO:0010827	regulation of glucose transmembrane transport	3/28	78/18670	0.000213146	0.000931551	0.000262248	AKT1/IL1B/TNF	3
BP	GO:0033143	regulation of intracellular steroid hormone receptor signaling pathway	3/28	78/18670	0.000213146	0.000931551	0.000262248	AR/ESR1/SIRT1	3
BP	GO:0072028	nephron morphogenesis	3/28	78/18670	0.000213146	0.000931551	0.000262248	MYC/STAT1/VEGFA	3
BP	GO:0050870	positive regulation of T cell activation	4/28	202/18670	0.000222185	0.000965989	0.000271943	AKT1/IL1B/IL4/IL6	4
BP	GO:1902806	regulation of cell cycle G1/S phase transition	4/28	202/18670	0.000222185	0.000965989	0.000271943	AKT1/CCND1/EGFR/TP53	4
BP	GO:0032352	positive regulation of hormone metabolic process	2/28	15/18670	0.000225011	0.000965989	0.000271943	IL1B/TNF	2
BP	GO:0034349	glial cell apoptotic process	2/28	15/18670	0.000225011	0.000965989	0.000271943	CASP3/TP53	2
BP	GO:0042362	fat-soluble vitamin biosynthetic process	2/28	15/18670	0.000225011	0.000965989	0.000271943	IL1B/TNF	2
BP	GO:0045342	MHC class II biosynthetic process	2/28	15/18670	0.000225011	0.000965989	0.000271943	IL4/SIRT1	2
BP	GO:0045410	positive regulation of interleukin-6 biosynthetic process	2/28	15/18670	0.000225011	0.000965989	0.000271943	IL1B/TNF	2
BP	GO:0045898	regulation of RNA polymerase II transcriptional preinitiation complex assembly	2/28	15/18670	0.000225011	0.000965989	0.000271943	ESR1/TP53	2
BP	GO:0051044	positive regulation of membrane protein ectodomain proteolysis	2/28	15/18670	0.000225011	0.000965989	0.000271943	IL1B/TNF	2
BP	GO:0072075	metanephric mesenchyme development	2/28	15/18670	0.000225011	0.000965989	0.000271943	MYC/STAT1	2
BP	GO:1900119	positive regulation of execution phase of apoptosis	2/28	15/18670	0.000225011	0.000965989	0.000271943	IL6/TP53	2
BP	GO:0035265	organ growth	4/28	204/18670	0.000230709	0.000988857	0.000278381	AKT1/AR/ESR1/MAPK1	4
BP	GO:0006631	fatty acid metabolic process	5/28	383/18670	0.000235741	0.001008804	0.000283996	AKT1/IL1B/PPARG/PTGS2/SIRT1	5
BP	GO:0110110	positive regulation of animal organ morphogenesis	3/28	81/18670	0.000238327	0.001018236	0.000286651	AR/MYC/VEGFA	3
BP	GO:0006109	regulation of carbohydrate metabolic process	4/28	206/18670	0.000239466	0.001021465	0.000287561	AKT1/EGF/TP53/SIRT1	4
BP	GO:0070555	response to interleukin-1	4/28	207/18670	0.000243933	0.001038859	0.000292457	IL1B/IL6/CXCL8/RELA	4
BP	GO:0090049	regulation of cell migration involved in sprouting angiogenesis	3/28	82/18670	0.000247129	0.001050791	0.000295816	HMOX1/PTGS2/VEGFA	3
BP	GO:0050792	regulation of viral process	4/28	208/18670	0.00024846	0.001053093	0.000296464	CXCL8/JUN/STAT1/TNF	4
BP	GO:1901215	negative regulation of neuron death	4/28	208/18670	0.00024846	0.001053093	0.000296464	AKT1/HMOX1/JUN/SIRT1	4
BP	GO:0006006	glucose metabolic process	4/28	209/18670	0.000253048	0.001070834	0.000301459	AKT1/TNF/TP53/SIRT1	4
BP	GO:0042509	regulation of tyrosine phosphorylation of STAT protein	3/28	83/18670	0.000256139	0.00107695	0.00030318	IL4/IL6/TNF	3
BP	GO:0045913	positive regulation of carbohydrate metabolic process	3/28	83/18670	0.000256139	0.00107695	0.00030318	AKT1/EGF/SIRT1	3
BP	GO:0034116	positive regulation of heterotypic cell-cell adhesion	2/28	16/18670	0.000256917	0.00107695	0.00030318	IL1B/TNF	2
BP	GO:0071380	cellular response to prostaglandin E stimulus	2/28	16/18670	0.000256917	0.00107695	0.00030318	AKT1/PPARG	2
BP	GO:0090335	regulation of brown fat cell differentiation	2/28	16/18670	0.000256917	0.00107695	0.00030318	PTGS2/SIRT1	2
BP	GO:1902004	positive regulation of amyloid-beta formation	2/28	16/18670	0.000256917	0.00107695	0.00030318	CASP3/TNF	2
BP	GO:0097529	myeloid leukocyte migration	4/28	210/18670	0.000257696	0.00107852	0.000303623	IL1B/IL6/CXCL8/VEGFA	4
BP	GO:0010507	negative regulation of autophagy	3/28	84/18670	0.00026536	0.001107119	0.000311674	AKT1/HMOX1/TP53	3
BP	GO:0097756	negative regulation of blood vessel diameter	3/28	84/18670	0.00026536	0.001107119	0.000311674	AKT1/EGFR/PTGS2	3
BP	GO:0045732	positive regulation of protein catabolic process	4/28	214/18670	0.000276906	0.001151687	0.00032422	AKT1/EGF/IL1B/TNF	4
BP	GO:2001020	regulation of response to DNA damage stimulus	4/28	214/18670	0.000276906	0.001151687	0.00032422	EGFR/MYC/TP53/SIRT1	4
BP	GO:0001776	leukocyte homeostasis	3/28	86/18670	0.000284439	0.001175682	0.000330975	AKT1/CASP3/IL6	3
BP	GO:0001942	hair follicle development	3/28	86/18670	0.000284439	0.001175682	0.000330975	EGFR/RELA/TNF	3
BP	GO:0007260	tyrosine phosphorylation of STAT protein	3/28	86/18670	0.000284439	0.001175682	0.000330975	IL4/IL6/TNF	3
BP	GO:0070542	response to fatty acid	3/28	86/18670	0.000284439	0.001175682	0.000330975	AKT1/PPARG/PTGS2	3
BP	GO:0032966	negative regulation of collagen biosynthetic process	2/28	17/18670	0.000290902	0.001194985	0.00033641	IL6/PPARG	2
BP	GO:0090185	negative regulation of kidney development	2/28	17/18670	0.000290902	0.001194985	0.00033641	MMP9/STAT1	2
BP	GO:1904996	positive regulation of leukocyte adhesion to vascular endothelial cell	2/28	17/18670	0.000290902	0.001194985	0.00033641	RELA/TNF	2
BP	GO:1905331	negative regulation of morphogenesis of an epithelium	2/28	17/18670	0.000290902	0.001194985	0.00033641	STAT1/TNF	2
BP	GO:0001892	embryonic placenta development	3/28	87/18670	0.000294302	0.001205239	0.000339296	AKT1/EGFR/MAPK1	3
BP	GO:0002690	positive regulation of leukocyte chemotaxis	3/28	87/18670	0.000294302	0.001205239	0.000339296	IL6/CXCL8/VEGFA	3
BP	GO:0048762	mesenchymal cell differentiation	4/28	219/18670	0.000302343	0.001233265	0.000347186	IL1B/IL6/MAPK1/STAT1	4
BP	GO:0022404	molting cycle process	3/28	88/18670	0.000304384	0.001233265	0.000347186	EGFR/RELA/TNF	3
BP	GO:0022405	hair cycle process	3/28	88/18670	0.000304384	0.001233265	0.000347186	EGFR/RELA/TNF	3
BP	GO:0034103	regulation of tissue remodeling	3/28	88/18670	0.000304384	0.001233265	0.000347186	EGFR/IL6/TP53	3
BP	GO:0098773	skin epidermis development	3/28	88/18670	0.000304384	0.001233265	0.000347186	EGFR/RELA/TNF	3
BP	GO:1900407	regulation of cellular response to oxidative stress	3/28	88/18670	0.000304384	0.001233265	0.000347186	AKT1/TNF/SIRT1	3
BP	GO:2000177	regulation of neural precursor cell proliferation	3/28	88/18670	0.000304384	0.001233265	0.000347186	EGF/TP53/VEGFA	3
BP	GO:0043900	regulation of multi-organism process	5/28	405/18670	0.000305115	0.001234351	0.000347492	IL1B/CXCL8/JUN/STAT1/TNF	5
BP	GO:0046427	positive regulation of JAK-STAT cascade	3/28	89/18670	0.000314687	0.001271143	0.000357849	IL4/IL6/TNF	3
BP	GO:0043903	regulation of symbiosis, encompassing mutualism through parasitism	4/28	222/18670	0.000318388	0.00128415	0.000361511	CXCL8/JUN/STAT1/TNF	4
BP	GO:0010713	negative regulation of collagen metabolic process	2/28	18/18670	0.000326962	0.001310796	0.000369012	IL6/PPARG	2
BP	GO:0031065	positive regulation of histone deacetylation	2/28	18/18670	0.000326962	0.001310796	0.000369012	TP53/VEGFA	2
BP	GO:0051023	regulation of immunoglobulin secretion	2/28	18/18670	0.000326962	0.001310796	0.000369012	IL6/TNF	2
BP	GO:1900221	regulation of amyloid-beta clearance	2/28	18/18670	0.000326962	0.001310796	0.000369012	IL4/TNF	2
BP	GO:0030595	leukocyte chemotaxis	4/28	224/18670	0.000329419	0.001318667	0.000371228	IL1B/IL6/CXCL8/VEGFA	4
BP	GO:0060333	interferon-gamma-mediated signaling pathway	3/28	91/18670	0.000335961	0.001340827	0.000377467	PPARG/STAT1/TP53	3
BP	GO:1901992	positive regulation of mitotic cell cycle phase transition	3/28	91/18670	0.000335961	0.001340827	0.000377467	AKT1/CCND1/EGFR	3
BP	GO:1904894	positive regulation of STAT cascade	3/28	92/18670	0.000346938	0.001382565	0.000389217	IL4/IL6/TNF	3
BP	GO:0035249	synaptic transmission, glutamatergic	3/28	93/18670	0.000358143	0.001422965	0.00040059	EGFR/PTGS2/TNF	3
BP	GO:0072080	nephron tubule development	3/28	93/18670	0.000358143	0.001422965	0.00040059	MYC/STAT1/VEGFA	3
BP	GO:0002726	positive regulation of T cell cytokine production	2/28	19/18670	0.000365089	0.00143347	0.000403547	IL1B/IL6	2
BP	GO:0002922	positive regulation of humoral immune response	2/28	19/18670	0.000365089	0.00143347	0.000403547	IL1B/TNF	2
BP	GO:0030949	positive regulation of vascular endothelial growth factor receptor signaling pathway	2/28	19/18670	0.000365089	0.00143347	0.000403547	IL1B/VEGFA	2
BP	GO:0060716	labyrinthine layer blood vessel development	2/28	19/18670	0.000365089	0.00143347	0.000403547	AKT1/MAPK1	2
BP	GO:0072074	kidney mesenchyme development	2/28	19/18670	0.000365089	0.00143347	0.000403547	MYC/STAT1	2
BP	GO:1902176	negative regulation of oxidative stress-induced intrinsic apoptotic signaling pathway	2/28	19/18670	0.000365089	0.00143347	0.000403547	AKT1/SIRT1	2
BP	GO:2000010	positive regulation of protein localization to cell surface	2/28	19/18670	0.000365089	0.00143347	0.000403547	AKT1/TNF	2
BP	GO:2000696	regulation of epithelial cell differentiation involved in kidney development	2/28	19/18670	0.000365089	0.00143347	0.000403547	MMP9/STAT1	2
BP	GO:0060993	kidney morphogenesis	3/28	94/18670	0.000369579	0.001448968	0.00040791	MYC/STAT1/VEGFA	3
BP	GO:0006417	regulation of translation	5/28	424/18670	0.000376681	0.001474643	0.000415138	AKT1/ERBB2/IL6/MAPK1/TNF	5
BP	GO:0002702	positive regulation of production of molecular mediator of immune response	3/28	95/18670	0.000381248	0.001481644	0.000417109	IL1B/IL4/IL6	3
BP	GO:0042102	positive regulation of T cell proliferation	3/28	95/18670	0.000381248	0.001481644	0.000417109	IL1B/IL4/IL6	3
BP	GO:0042116	macrophage activation	3/28	95/18670	0.000381248	0.001481644	0.000417109	IL6/JUN/TNF	3
BP	GO:0050810	regulation of steroid biosynthetic process	3/28	95/18670	0.000381248	0.001481644	0.000417109	IL1B/TNF/SIRT1	3
BP	GO:0061326	renal tubule development	3/28	95/18670	0.000381248	0.001481644	0.000417109	MYC/STAT1/VEGFA	3
BP	GO:0097305	response to alcohol	4/28	233/18670	0.000382483	0.001484279	0.000417851	AKT1/CCND1/FOS/PPARG	4
BP	GO:0032755	positive regulation of interleukin-6 production	3/28	96/18670	0.000393152	0.001523465	0.000428882	IL1B/IL6/TNF	3
BP	GO:0006469	negative regulation of protein kinase activity	4/28	235/18670	0.000395059	0.001526417	0.000429714	AKT1/CASP3/IL1B/SIRT1	4
BP	GO:0009755	hormone-mediated signaling pathway	4/28	235/18670	0.000395059	0.001526417	0.000429714	AR/ESR1/PPARG/SIRT1	4
BP	GO:0045655	regulation of monocyte differentiation	2/28	20/18670	0.000405278	0.00154801	0.000435792	JUN/MYC	2
BP	GO:0060261	positive regulation of transcription initiation from RNA polymerase II promoter	2/28	20/18670	0.000405278	0.00154801	0.000435792	ESR1/TP53	2
BP	GO:1902993	positive regulation of amyloid precursor protein catabolic process	2/28	20/18670	0.000405278	0.00154801	0.000435792	CASP3/TNF	2
BP	GO:0015908	fatty acid transport	3/28	97/18670	0.000405293	0.00154801	0.000435792	AKT1/IL1B/PPARG	3
BP	GO:0030316	osteoclast differentiation	3/28	97/18670	0.000405293	0.00154801	0.000435792	FOS/IL4/TNF	3
BP	GO:0043255	regulation of carbohydrate biosynthetic process	3/28	97/18670	0.000405293	0.00154801	0.000435792	AKT1/EGF/SIRT1	3
BP	GO:1902882	regulation of response to oxidative stress	3/28	97/18670	0.000405293	0.00154801	0.000435792	AKT1/TNF/SIRT1	3
BP	GO:2001022	positive regulation of response to DNA damage stimulus	3/28	97/18670	0.000405293	0.00154801	0.000435792	EGFR/MYC/SIRT1	3
BP	GO:0007050	cell cycle arrest	4/28	237/18670	0.000407929	0.00155585	0.000437999	CCND1/CXCL8/MYC/TP53	4
BP	GO:0051048	negative regulation of secretion	4/28	238/18670	0.000414476	0.001576308	0.000443759	EGF/HMOX1/IL1B/TNF	4
BP	GO:0051607	defense response to virus	4/28	238/18670	0.000414476	0.001576308	0.000443759	IL1B/IL6/RELA/STAT1	4
BP	GO:0050764	regulation of phagocytosis	3/28	98/18670	0.000417673	0.001586205	0.000446545	IL1B/PPARG/TNF	3
BP	GO:0030217	T cell differentiation	4/28	240/18670	0.000427794	0.001620918	0.000456317	ERBB2/IL4/IL6/TP53	4
BP	GO:0050804	modulation of chemical synaptic transmission	5/28	436/18670	0.000428029	0.001620918	0.000456317	EGFR/IL1B/MAPK1/PTGS2/TNF	5
BP	GO:0048525	negative regulation of viral process	3/28	99/18670	0.000430294	0.001622578	0.000456784	JUN/STAT1/TNF	3
BP	GO:0070301	cellular response to hydrogen peroxide	3/28	99/18670	0.000430294	0.001622578	0.000456784	IL6/RELA/SIRT1	3
BP	GO:1901570	fatty acid derivative biosynthetic process	3/28	99/18670	0.000430294	0.001622578	0.000456784	IL1B/PTGS2/SIRT1	3
BP	GO:0060249	anatomical structure homeostasis	5/28	437/18670	0.000432536	0.001626433	0.00045787	EGFR/IL6/MYC/MAPK1/VEGFA	5
BP	GO:0099177	regulation of trans-synaptic signaling	5/28	437/18670	0.000432536	0.001626433	0.00045787	EGFR/IL1B/MAPK1/PTGS2/TNF	5
BP	GO:0030301	cholesterol transport	3/28	100/18670	0.000443157	0.001661683	0.000467793	EGF/PPARG/SIRT1	3
BP	GO:0070498	interleukin-1-mediated signaling pathway	3/28	100/18670	0.000443157	0.001661683	0.000467793	IL1B/IL6/RELA	3
BP	GO:0010829	negative regulation of glucose transmembrane transport	2/28	21/18670	0.000447523	0.001661696	0.000467797	IL1B/TNF	2
BP	GO:0010893	positive regulation of steroid biosynthetic process	2/28	21/18670	0.000447523	0.001661696	0.000467797	IL1B/TNF	2
BP	GO:0030728	ovulation	2/28	21/18670	0.000447523	0.001661696	0.000467797	PTGS2/SIRT1	2
BP	GO:0035357	peroxisome proliferator activated receptor signaling pathway	2/28	21/18670	0.000447523	0.001661696	0.000467797	PPARG/SIRT1	2
BP	GO:0046827	positive regulation of protein export from nucleus	2/28	21/18670	0.000447523	0.001661696	0.000467797	IL1B/TP53	2
BP	GO:0051412	response to corticosterone	2/28	21/18670	0.000447523	0.001661696	0.000467797	CCND1/FOS	2
BP	GO:0072111	cell proliferation involved in kidney development	2/28	21/18670	0.000447523	0.001661696	0.000467797	MYC/STAT1	2
BP	GO:0098869	cellular oxidant detoxification	3/28	102/18670	0.000469621	0.00174132	0.000490212	MPO/PTGS2/TNF	3
BP	GO:0048259	regulation of receptor-mediated endocytosis	3/28	103/18670	0.000483225	0.001786792	0.000503014	EGF/IL4/VEGFA	3
BP	GO:1902106	negative regulation of leukocyte differentiation	3/28	103/18670	0.000483225	0.001786792	0.000503014	ERBB2/IL4/MYC	3
BP	GO:0019318	hexose metabolic process	4/28	249/18670	0.000491542	0.0017888	0.000503579	AKT1/TNF/TP53/SIRT1	4
BP	GO:0071560	cellular response to transforming growth factor beta stimulus	4/28	249/18670	0.000491542	0.0017888	0.000503579	FOS/JUN/TP53/SIRT1	4
BP	GO:0006925	inflammatory cell apoptotic process	2/28	22/18670	0.000491819	0.0017888	0.000503579	IL6/SIRT1	2
BP	GO:0032069	regulation of nuclease activity	2/28	22/18670	0.000491819	0.0017888	0.000503579	AKT1/SIRT1	2
BP	GO:0042359	vitamin D metabolic process	2/28	22/18670	0.000491819	0.0017888	0.000503579	IL1B/TNF	2
BP	GO:0044321	response to leptin	2/28	22/18670	0.000491819	0.0017888	0.000503579	CCND1/SIRT1	2
BP	GO:0045723	positive regulation of fatty acid biosynthetic process	2/28	22/18670	0.000491819	0.0017888	0.000503579	IL1B/PTGS2	2
BP	GO:0048305	immunoglobulin secretion	2/28	22/18670	0.000491819	0.0017888	0.000503579	IL6/TNF	2
BP	GO:0051000	positive regulation of nitric-oxide synthase activity	2/28	22/18670	0.000491819	0.0017888	0.000503579	AKT1/TNF	2
BP	GO:0071379	cellular response to prostaglandin stimulus	2/28	22/18670	0.000491819	0.0017888	0.000503579	AKT1/PPARG	2
BP	GO:0090312	positive regulation of protein deacetylation	2/28	22/18670	0.000491819	0.0017888	0.000503579	TP53/VEGFA	2
BP	GO:1903589	positive regulation of blood vessel endothelial cell proliferation involved in sprouting angiogenesis	2/28	22/18670	0.000491819	0.0017888	0.000503579	HMOX1/VEGFA	2
BP	GO:0010951	negative regulation of endopeptidase activity	4/28	250/18670	0.000499021	0.001810053	0.000509562	AKT1/MMP9/PTGS2/VEGFA	4
BP	GO:0030072	peptide hormone secretion	4/28	250/18670	0.000499021	0.001810053	0.000509562	EGFR/IL1B/IL6/TNF	4
BP	GO:0008593	regulation of Notch signaling pathway	3/28	105/18670	0.000511187	0.001851663	0.000521276	AKT1/EGF/EGFR	3
BP	GO:0016570	histone modification	5/28	454/18670	0.000514796	0.001862207	0.000524244	IL1B/MAPK8/TP53/VEGFA/SIRT1	5
BP	GO:0002456	T cell mediated immunity	3/28	106/18670	0.000525549	0.001895957	0.000533746	IL1B/IL4/IL6	3
BP	GO:1901989	positive regulation of cell cycle phase transition	3/28	106/18670	0.000525549	0.001895957	0.000533746	AKT1/CCND1/EGFR	3
BP	GO:0071559	response to transforming growth factor beta	4/28	255/18670	0.000537639	0.001925818	0.000542152	FOS/JUN/TP53/SIRT1	4
BP	GO:0034695	response to prostaglandin E	2/28	23/18670	0.00053816	0.001925818	0.000542152	AKT1/PPARG	2
BP	GO:0051043	regulation of membrane protein ectodomain proteolysis	2/28	23/18670	0.00053816	0.001925818	0.000542152	IL1B/TNF	2
BP	GO:0072215	regulation of metanephros development	2/28	23/18670	0.00053816	0.001925818	0.000542152	MYC/STAT1	2
BP	GO:0090343	positive regulation of cell aging	2/28	23/18670	0.00053816	0.001925818	0.000542152	TP53/SIRT1	2
BP	GO:2000637	positive regulation of gene silencing by miRNA	2/28	23/18670	0.00053816	0.001925818	0.000542152	EGFR/TP53	2
BP	GO:0062014	negative regulation of small molecule metabolic process	3/28	107/18670	0.000540167	0.001930409	0.000543444	AKT1/TP53/SIRT1	3
BP	GO:0033673	negative regulation of kinase activity	4/28	257/18670	0.000553668	0.00197563	0.000556175	AKT1/CASP3/IL1B/SIRT1	4
BP	GO:0006275	regulation of DNA replication	3/28	108/18670	0.000555044	0.00197563	0.000556175	EGFR/JUN/TP53	3
BP	GO:1904659	glucose transmembrane transport	3/28	108/18670	0.000555044	0.00197563	0.000556175	AKT1/IL1B/TNF	3
BP	GO:0046394	carboxylic acid biosynthetic process	5/28	462/18670	0.000557365	0.001981247	0.000557756	EGF/IL1B/PTGS2/TP53/SIRT1	5
BP	GO:0016053	organic acid biosynthetic process	5/28	463/18670	0.000562868	0.001998142	0.000562513	EGF/IL1B/PTGS2/TP53/SIRT1	5
BP	GO:0072009	nephron epithelium development	3/28	109/18670	0.000570181	0.002021412	0.000569063	MYC/STAT1/VEGFA	3
BP	GO:0072659	protein localization to plasma membrane	4/28	260/18670	0.000578345	0.002047635	0.000576446	AKT1/AR/EGFR/TNF	4
BP	GO:0043254	regulation of protein complex assembly	5/28	467/18670	0.000585288	0.002057518	0.000579228	ESR1/JUN/TNF/TP53/VEGFA	5
BP	GO:0033559	unsaturated fatty acid metabolic process	3/28	110/18670	0.00058558	0.002057518	0.000579228	IL1B/PTGS2/SIRT1	3
BP	GO:0002092	positive regulation of receptor internalization	2/28	24/18670	0.000586539	0.002057518	0.000579228	EGF/VEGFA	2
BP	GO:0009110	vitamin biosynthetic process	2/28	24/18670	0.000586539	0.002057518	0.000579228	IL1B/TNF	2
BP	GO:0044346	fibroblast apoptotic process	2/28	24/18670	0.000586539	0.002057518	0.000579228	MYC/TP53	2
BP	GO:0046697	decidualization	2/28	24/18670	0.000586539	0.002057518	0.000579228	MAPK1/PTGS2	2
BP	GO:0060148	positive regulation of posttranscriptional gene silencing	2/28	24/18670	0.000586539	0.002057518	0.000579228	EGFR/TP53	2
BP	GO:0010466	negative regulation of peptidase activity	4/28	262/18670	0.000595227	0.002082513	0.000586264	AKT1/MMP9/PTGS2/VEGFA	4
BP	GO:0034504	protein localization to nucleus	4/28	262/18670	0.000595227	0.002082513	0.000586264	AKT1/MAPK1/PTGS2/TP53	4
BP	GO:0031623	receptor internalization	3/28	111/18670	0.000601243	0.002100805	0.000591414	EGF/CXCL8/VEGFA	3
BP	GO:0008645	hexose transmembrane transport	3/28	112/18670	0.000617172	0.002142424	0.00060313	AKT1/IL1B/TNF	3
BP	GO:0015918	sterol transport	3/28	112/18670	0.000617172	0.002142424	0.00060313	EGF/PPARG/SIRT1	3
BP	GO:0043279	response to alkaloid	3/28	112/18670	0.000617172	0.002142424	0.00060313	CASP3/PPARG/RELA	3
BP	GO:1903510	mucopolysaccharide metabolic process	3/28	112/18670	0.000617172	0.002142424	0.00060313	AKT1/EGF/IL1B	3
BP	GO:1990748	cellular detoxification	3/28	112/18670	0.000617172	0.002142424	0.00060313	MPO/PTGS2/TNF	3
BP	GO:0016569	covalent chromatin modification	5/28	474/18670	0.00062614	0.002170726	0.000611098	IL1B/MAPK8/TP53/VEGFA/SIRT1	5
BP	GO:0002719	negative regulation of cytokine production involved in immune response	2/28	25/18670	0.000636952	0.002185474	0.00061525	HMOX1/TNF	2
BP	GO:0019430	removal of superoxide radicals	2/28	25/18670	0.000636952	0.002185474	0.00061525	MPO/TNF	2
BP	GO:0045672	positive regulation of osteoclast differentiation	2/28	25/18670	0.000636952	0.002185474	0.00061525	FOS/TNF	2
BP	GO:0050927	positive regulation of positive chemotaxis	2/28	25/18670	0.000636952	0.002185474	0.00061525	CXCL8/VEGFA	2
BP	GO:0060330	regulation of response to interferon-gamma	2/28	25/18670	0.000636952	0.002185474	0.00061525	PPARG/STAT1	2
BP	GO:0060334	regulation of interferon-gamma-mediated signaling pathway	2/28	25/18670	0.000636952	0.002185474	0.00061525	PPARG/STAT1	2
BP	GO:0060444	branching involved in mammary gland duct morphogenesis	2/28	25/18670	0.000636952	0.002185474	0.00061525	AR/ESR1	2
BP	GO:0060571	morphogenesis of an epithelial fold	2/28	25/18670	0.000636952	0.002185474	0.00061525	AR/EGFR	2
BP	GO:0050714	positive regulation of protein secretion	4/28	268/18670	0.000647977	0.002209773	0.00062209	EGFR/IL1B/IL6/TNF	4
BP	GO:0002688	regulation of leukocyte chemotaxis	3/28	114/18670	0.000649836	0.002209773	0.00062209	IL6/CXCL8/VEGFA	3
BP	GO:0006690	icosanoid metabolic process	3/28	114/18670	0.000649836	0.002209773	0.00062209	IL1B/PTGS2/SIRT1	3
BP	GO:0015749	monosaccharide transmembrane transport	3/28	114/18670	0.000649836	0.002209773	0.00062209	AKT1/IL1B/TNF	3
BP	GO:0030218	erythrocyte differentiation	3/28	114/18670	0.000649836	0.002209773	0.00062209	CASP3/STAT1/VEGFA	3
BP	GO:0042752	regulation of circadian rhythm	3/28	114/18670	0.000649836	0.002209773	0.00062209	PPARG/MAPK8/TP53	3
BP	GO:0045446	endothelial cell differentiation	3/28	114/18670	0.000649836	0.002209773	0.00062209	IL1B/TNF/VEGFA	3
BP	GO:0032963	collagen metabolic process	3/28	115/18670	0.000666574	0.002263804	0.000637301	IL6/MMP9/PPARG	3
BP	GO:1901617	organic hydroxy compound biosynthetic process	4/28	271/18670	0.000675562	0.002291412	0.000645073	IL1B/TNF/TP53/SIRT1	4
BP	GO:0034219	carbohydrate transmembrane transport	3/28	116/18670	0.000683585	0.002308942	0.000650008	AKT1/IL1B/TNF	3
BP	GO:1900180	regulation of protein localization to nucleus	3/28	116/18670	0.000683585	0.002308942	0.000650008	AKT1/MAPK1/PTGS2	3
BP	GO:0002360	T cell lineage commitment	2/28	26/18670	0.000689391	0.002308942	0.000650008	IL6/TP53	2
BP	GO:0006309	apoptotic DNA fragmentation	2/28	26/18670	0.000689391	0.002308942	0.000650008	CASP3/IL6	2
BP	GO:0032800	receptor biosynthetic process	2/28	26/18670	0.000689391	0.002308942	0.000650008	PPARG/TNF	2
BP	GO:0034114	regulation of heterotypic cell-cell adhesion	2/28	26/18670	0.000689391	0.002308942	0.000650008	IL1B/TNF	2
BP	GO:0050926	regulation of positive chemotaxis	2/28	26/18670	0.000689391	0.002308942	0.000650008	CXCL8/VEGFA	2
BP	GO:0060740	prostate gland epithelium morphogenesis	2/28	26/18670	0.000689391	0.002308942	0.000650008	AR/ESR1	2
BP	GO:1900739	regulation of protein insertion into mitochondrial membrane involved in apoptotic signaling pathway	2/28	26/18670	0.000689391	0.002308942	0.000650008	MAPK8/TP53	2
BP	GO:1900740	positive regulation of protein insertion into mitochondrial membrane involved in apoptotic signaling pathway	2/28	26/18670	0.000689391	0.002308942	0.000650008	MAPK8/TP53	2
BP	GO:0010508	positive regulation of autophagy	3/28	117/18670	0.000700872	0.002338578	0.000658351	HMOX1/IL4/SIRT1	3
BP	GO:0010822	positive regulation of mitochondrion organization	3/28	117/18670	0.000700872	0.002338578	0.000658351	MMP9/MAPK8/TP53	3
BP	GO:0010906	regulation of glucose metabolic process	3/28	117/18670	0.000700872	0.002338578	0.000658351	AKT1/TP53/SIRT1	3
BP	GO:0001822	kidney development	4/28	278/18670	0.000743162	0.002457387	0.000691798	MMP9/MYC/STAT1/VEGFA	4
BP	GO:0009651	response to salt stress	2/28	27/18670	0.000743853	0.002457387	0.000691798	TNF/TP53	2
BP	GO:0035902	response to immobilization stress	2/28	27/18670	0.000743853	0.002457387	0.000691798	FOS/PPARG	2
BP	GO:0046885	regulation of hormone biosynthetic process	2/28	27/18670	0.000743853	0.002457387	0.000691798	IL1B/TNF	2
BP	GO:0071450	cellular response to oxygen radical	2/28	27/18670	0.000743853	0.002457387	0.000691798	MPO/TNF	2
BP	GO:0071451	cellular response to superoxide	2/28	27/18670	0.000743853	0.002457387	0.000691798	MPO/TNF	2
BP	GO:1902175	regulation of oxidative stress-induced intrinsic apoptotic signaling pathway	2/28	27/18670	0.000743853	0.002457387	0.000691798	AKT1/SIRT1	2
BP	GO:2000191	regulation of fatty acid transport	2/28	27/18670	0.000743853	0.002457387	0.000691798	AKT1/IL1B	2
BP	GO:0016579	protein deubiquitination	4/28	283/18670	0.000794296	0.002611603	0.000735212	AR/ESR1/MYC/TP53	4
BP	GO:0045408	regulation of interleukin-6 biosynthetic process	2/28	28/18670	0.00080033	0.002611603	0.000735212	IL1B/TNF	2
BP	GO:0051123	RNA polymerase II preinitiation complex assembly	2/28	28/18670	0.00080033	0.002611603	0.000735212	ESR1/TP53	2
BP	GO:0060260	regulation of transcription initiation from RNA polymerase II promoter	2/28	28/18670	0.00080033	0.002611603	0.000735212	ESR1/TP53	2
BP	GO:0060512	prostate gland morphogenesis	2/28	28/18670	0.00080033	0.002611603	0.000735212	AR/ESR1	2
BP	GO:1902003	regulation of amyloid-beta formation	2/28	28/18670	0.00080033	0.002611603	0.000735212	CASP3/TNF	2
BP	GO:1902932	positive regulation of alcohol biosynthetic process	2/28	28/18670	0.00080033	0.002611603	0.000735212	IL1B/TNF	2
BP	GO:1904994	regulation of leukocyte adhesion to vascular endothelial cell	2/28	28/18670	0.00080033	0.002611603	0.000735212	RELA/TNF	2
BP	GO:1990776	response to angiotensin	2/28	28/18670	0.00080033	0.002611603	0.000735212	PTGS2/RELA	2
BP	GO:2000108	positive regulation of leukocyte apoptotic process	2/28	28/18670	0.00080033	0.002611603	0.000735212	TP53/SIRT1	2
BP	GO:0031647	regulation of protein stability	4/28	284/18670	0.000804815	0.002623027	0.000738429	CASP3/MAPK1/TP53/SIRT1	4
BP	GO:0015980	energy derivation by oxidation of organic compounds	4/28	285/18670	0.000815432	0.002654384	0.000747256	AKT1/IL4/MYC/TP53	4
BP	GO:0019218	regulation of steroid metabolic process	3/28	124/18670	0.000829731	0.002697638	0.000759433	IL1B/TNF/SIRT1	3
BP	GO:0002793	positive regulation of peptide secretion	4/28	288/18670	0.000847878	0.00275328	0.000775097	EGFR/IL1B/IL6/TNF	4
BP	GO:0000303	response to superoxide	2/28	29/18670	0.000858817	0.002768816	0.000779471	MPO/TNF	2
BP	GO:0007263	nitric oxide mediated signal transduction	2/28	29/18670	0.000858817	0.002768816	0.000779471	EGFR/VEGFA	2
BP	GO:0010800	positive regulation of peptidyl-threonine phosphorylation	2/28	29/18670	0.000858817	0.002768816	0.000779471	EGF/MAPK1	2
BP	GO:0042226	interleukin-6 biosynthetic process	2/28	29/18670	0.000858817	0.002768816	0.000779471	IL1B/TNF	2
BP	GO:0070102	interleukin-6-mediated signaling pathway	2/28	29/18670	0.000858817	0.002768816	0.000779471	IL6/STAT1	2
BP	GO:0007162	negative regulation of cell adhesion	4/28	289/18670	0.000858894	0.002768816	0.000779471	AKT1/CASP3/ERBB2/VEGFA	4
BP	GO:0035270	endocrine system development	3/28	127/18670	0.000889262	0.002863253	0.000806056	AKT1/IL6/MAPK1	3
BP	GO:0005996	monosaccharide metabolic process	4/28	292/18670	0.000892549	0.002866912	0.000807087	AKT1/TNF/TP53/SIRT1	4
BP	GO:0090287	regulation of cellular response to growth factor stimulus	4/28	292/18670	0.000892549	0.002866912	0.000807087	IL1B/TP53/VEGFA/SIRT1	4
BP	GO:0072001	renal system development	4/28	293/18670	0.000903972	0.002900109	0.000816432	MMP9/MYC/STAT1/VEGFA	4
BP	GO:0000305	response to oxygen radical	2/28	30/18670	0.000919308	0.002928168	0.000824331	MPO/TNF	2
BP	GO:0001844	protein insertion into mitochondrial membrane involved in apoptotic signaling pathway	2/28	30/18670	0.000919308	0.002928168	0.000824331	MAPK8/TP53	2
BP	GO:0045940	positive regulation of steroid metabolic process	2/28	30/18670	0.000919308	0.002928168	0.000824331	IL1B/TNF	2
BP	GO:0046320	regulation of fatty acid oxidation	2/28	30/18670	0.000919308	0.002928168	0.000824331	AKT1/PPARG	2
BP	GO:0061082	myeloid leukocyte cytokine production	2/28	30/18670	0.000919308	0.002928168	0.000824331	HMOX1/SIRT1	2
BP	GO:0090200	positive regulation of release of cytochrome c from mitochondria	2/28	30/18670	0.000919308	0.002928168	0.000824331	MMP9/TP53	2
BP	GO:0050768	negative regulation of neurogenesis	4/28	295/18670	0.000927128	0.002949551	0.000830351	IL1B/IL6/TNF/TP53	4
BP	GO:1903038	negative regulation of leukocyte cell-cell adhesion	3/28	129/18670	0.00093042	0.002956495	0.000832306	AKT1/CASP3/ERBB2	3
BP	GO:0001818	negative regulation of cytokine production	4/28	296/18670	0.000938862	0.002979769	0.000838858	HMOX1/IL4/IL6/TNF	4
BP	GO:0050671	positive regulation of lymphocyte proliferation	3/28	130/18670	0.000951445	0.003016113	0.000849089	IL1B/IL4/IL6	3
BP	GO:0032946	positive regulation of mononuclear cell proliferation	3/28	131/18670	0.000972769	0.003076397	0.00086606	IL1B/IL4/IL6	3
BP	GO:0098754	detoxification	3/28	131/18670	0.000972769	0.003076397	0.00086606	MPO/PTGS2/TNF	3
BP	GO:0070646	protein modification by small protein removal	4/28	299/18670	0.000974694	0.003078831	0.000866745	AR/ESR1/MYC/TP53	4
BP	GO:0002724	regulation of T cell cytokine production	2/28	31/18670	0.000981798	0.003086645	0.000868945	IL1B/IL6	2
BP	GO:0033198	response to ATP	2/28	31/18670	0.000981798	0.003086645	0.000868945	IL1B/PTGS2	2
BP	GO:0034694	response to prostaglandin	2/28	31/18670	0.000981798	0.003086645	0.000868945	AKT1/PPARG	2
BP	GO:1902253	regulation of intrinsic apoptotic signaling pathway by p53 class mediator	2/28	31/18670	0.000981798	0.003086645	0.000868945	TP53/SIRT1	2
BP	GO:0003158	endothelium development	3/28	132/18670	0.000994395	0.003118892	0.000878023	IL1B/TNF/VEGFA	3
BP	GO:0030518	intracellular steroid hormone receptor signaling pathway	3/28	132/18670	0.000994395	0.003118892	0.000878023	AR/ESR1/SIRT1	3
BP	GO:0060326	cell chemotaxis	4/28	304/18670	0.001036544	0.003247249	0.000914158	IL1B/IL6/CXCL8/VEGFA	4
BP	GO:0048565	digestive tract development	3/28	134/18670	0.001038558	0.003247249	0.000914158	EGFR/CXCL8/TNF	3
BP	GO:0045922	negative regulation of fatty acid metabolic process	2/28	32/18670	0.001046282	0.003247249	0.000914158	AKT1/SIRT1	2
BP	GO:0051385	response to mineralocorticoid	2/28	32/18670	0.001046282	0.003247249	0.000914158	CCND1/FOS	2
BP	GO:0051968	positive regulation of synaptic transmission, glutamatergic	2/28	32/18670	0.001046282	0.003247249	0.000914158	EGFR/PTGS2	2
BP	GO:0055094	response to lipoprotein particle	2/28	32/18670	0.001046282	0.003247249	0.000914158	AKT1/PPARG	2
BP	GO:0060674	placenta blood vessel development	2/28	32/18670	0.001046282	0.003247249	0.000914158	AKT1/MAPK1	2
BP	GO:1900745	positive regulation of p38MAPK cascade	2/28	32/18670	0.001046282	0.003247249	0.000914158	IL1B/VEGFA	2
BP	GO:2000778	positive regulation of interleukin-6 secretion	2/28	32/18670	0.001046282	0.003247249	0.000914158	IL1B/TNF	2
BP	GO:0050921	positive regulation of chemotaxis	3/28	135/18670	0.001061099	0.003285585	0.000924951	IL6/CXCL8/VEGFA	3
BP	GO:0060359	response to ammonium ion	3/28	135/18670	0.001061099	0.003285585	0.000924951	CASP3/MAPK1/RELA	3
BP	GO:0072655	establishment of protein localization to mitochondrion	3/28	137/18670	0.001107105	0.003413805	0.000961047	AKT1/MAPK8/TP53	3
BP	GO:1903670	regulation of sprouting angiogenesis	3/28	137/18670	0.001107105	0.003413805	0.000961047	HMOX1/PTGS2/VEGFA	3
BP	GO:0010039	response to iron ion	2/28	33/18670	0.001112752	0.003413805	0.000961047	CCND1/HMOX1	2
BP	GO:0033028	myeloid cell apoptotic process	2/28	33/18670	0.001112752	0.003413805	0.000961047	IL6/SIRT1	2
BP	GO:0036003	positive regulation of transcription from RNA polymerase II promoter in response to stress	2/28	33/18670	0.001112752	0.003413805	0.000961047	TP53/VEGFA	2
BP	GO:0051204	protein insertion into mitochondrial membrane	2/28	33/18670	0.001112752	0.003413805	0.000961047	MAPK8/TP53	2
BP	GO:0060603	mammary gland duct morphogenesis	2/28	33/18670	0.001112752	0.003413805	0.000961047	AR/ESR1	2
BP	GO:1902692	regulation of neuroblast proliferation	2/28	33/18670	0.001112752	0.003413805	0.000961047	TP53/VEGFA	2
BP	GO:0042113	B cell activation	4/28	310/18670	0.001114362	0.003414815	0.000961331	CASP3/IL4/IL6/TP53	4
BP	GO:1990778	protein localization to cell periphery	4/28	311/18670	0.00112772	0.003451783	0.000971738	AKT1/AR/EGFR/TNF	4
BP	GO:0008584	male gonad development	3/28	138/18670	0.001130575	0.003456551	0.00097308	AR/CCND1/ESR1	3
BP	GO:0046879	hormone secretion	4/28	312/18670	0.001141191	0.003485013	0.000981093	EGFR/IL1B/IL6/TNF	4
BP	GO:0046546	development of primary male sexual characteristics	3/28	139/18670	0.001154357	0.003517162	0.000990143	AR/CCND1/ESR1	3
BP	GO:0070665	positive regulation of leukocyte proliferation	3/28	139/18670	0.001154357	0.003517162	0.000990143	IL1B/IL4/IL6	3
BP	GO:0072073	kidney epithelium development	3/28	140/18670	0.001178455	0.003569615	0.00100491	MYC/STAT1/VEGFA	3
BP	GO:0000737	DNA catabolic process, endonucleolytic	2/28	34/18670	0.001181204	0.003569615	0.00100491	CASP3/IL6	2
BP	GO:0007435	salivary gland morphogenesis	2/28	34/18670	0.001181204	0.003569615	0.00100491	EGFR/TNF	2
BP	GO:0034205	amyloid-beta formation	2/28	34/18670	0.001181204	0.003569615	0.00100491	CASP3/TNF	2
BP	GO:0043516	regulation of DNA damage response, signal transduction by p53 class mediator	2/28	34/18670	0.001181204	0.003569615	0.00100491	TP53/SIRT1	2
BP	GO:0048566	embryonic digestive tract development	2/28	34/18670	0.001181204	0.003569615	0.00100491	CXCL8/TNF	2
BP	GO:0071402	cellular response to lipoprotein particle stimulus	2/28	34/18670	0.001181204	0.003569615	0.00100491	AKT1/PPARG	2
BP	GO:0051961	negative regulation of nervous system development	4/28	315/18670	0.001182284	0.003569615	0.00100491	IL1B/IL6/TNF/TP53	4
BP	GO:0006898	receptor-mediated endocytosis	4/28	316/18670	0.00119621	0.003607575	0.001015596	EGF/IL4/CXCL8/VEGFA	4
BP	GO:0070585	protein localization to mitochondrion	3/28	141/18670	0.001202868	0.003623555	0.001020095	AKT1/MAPK8/TP53	3
BP	GO:0010675	regulation of cellular carbohydrate metabolic process	3/28	142/18670	0.001227599	0.003689718	0.001038721	AKT1/TP53/SIRT1	3
BP	GO:0072006	nephron development	3/28	142/18670	0.001227599	0.003689718	0.001038721	MYC/STAT1/VEGFA	3
BP	GO:0002701	negative regulation of production of molecular mediator of immune response	2/28	35/18670	0.001251631	0.003732493	0.001050763	HMOX1/TNF	2
BP	GO:0030262	apoptotic nuclear changes	2/28	35/18670	0.001251631	0.003732493	0.001050763	CASP3/IL6	2
BP	GO:0042092	type 2 immune response	2/28	35/18670	0.001251631	0.003732493	0.001050763	IL4/IL6	2
BP	GO:0110111	negative regulation of animal organ morphogenesis	2/28	35/18670	0.001251631	0.003732493	0.001050763	STAT1/TNF	2
BP	GO:1901030	positive regulation of mitochondrial outer membrane permeabilization involved in apoptotic signaling pathway	2/28	35/18670	0.001251631	0.003732493	0.001050763	MAPK8/TP53	2
BP	GO:1902991	regulation of amyloid precursor protein catabolic process	2/28	35/18670	0.001251631	0.003732493	0.001050763	CASP3/TNF	2
BP	GO:1905332	positive regulation of morphogenesis of an epithelium	2/28	35/18670	0.001251631	0.003732493	0.001050763	AR/VEGFA	2
BP	GO:0009914	hormone transport	4/28	322/18670	0.001282202	0.003819386	0.001075225	EGFR/IL1B/IL6/TNF	4
BP	GO:0007612	learning	3/28	145/18670	0.001303716	0.003879138	0.001092046	FOS/JUN/PTGS2	3
BP	GO:0010742	macrophage derived foam cell differentiation	2/28	36/18670	0.001324029	0.003891799	0.001095611	PPARG/STAT1	2
BP	GO:0030947	regulation of vascular endothelial growth factor receptor signaling pathway	2/28	36/18670	0.001324029	0.003891799	0.001095611	IL1B/VEGFA	2
BP	GO:0034390	smooth muscle cell apoptotic process	2/28	36/18670	0.001324029	0.003891799	0.001095611	PPARG/SIRT1	2
BP	GO:0034391	regulation of smooth muscle cell apoptotic process	2/28	36/18670	0.001324029	0.003891799	0.001095611	PPARG/SIRT1	2
BP	GO:0045740	positive regulation of DNA replication	2/28	36/18670	0.001324029	0.003891799	0.001095611	EGFR/JUN	2
BP	GO:0046627	negative regulation of insulin receptor signaling pathway	2/28	36/18670	0.001324029	0.003891799	0.001095611	IL1B/RELA	2
BP	GO:0051973	positive regulation of telomerase activity	2/28	36/18670	0.001324029	0.003891799	0.001095611	MYC/MAPK1	2
BP	GO:0071392	cellular response to estradiol stimulus	2/28	36/18670	0.001324029	0.003891799	0.001095611	EGFR/ESR1	2
BP	GO:0090077	foam cell differentiation	2/28	36/18670	0.001324029	0.003891799	0.001095611	PPARG/STAT1	2
BP	GO:0090322	regulation of superoxide metabolic process	2/28	36/18670	0.001324029	0.003891799	0.001095611	EGFR/TNF	2
BP	GO:0097242	amyloid-beta clearance	2/28	36/18670	0.001324029	0.003891799	0.001095611	IL4/TNF	2
BP	GO:0055123	digestive system development	3/28	146/18670	0.001329735	0.003904266	0.00109912	EGFR/CXCL8/TNF	3
BP	GO:0061351	neural precursor cell proliferation	3/28	147/18670	0.001356079	0.003977236	0.001119663	EGF/TP53/VEGFA	3
BP	GO:0008643	carbohydrate transport	3/28	148/18670	0.001382751	0.004047897	0.001139555	AKT1/IL1B/TNF	3
BP	GO:0002714	positive regulation of B cell mediated immunity	2/28	37/18670	0.001398392	0.004047897	0.001139555	IL4/TNF	2
BP	GO:0002891	positive regulation of immunoglobulin mediated immune response	2/28	37/18670	0.001398392	0.004047897	0.001139555	IL4/TNF	2
BP	GO:0006921	cellular component disassembly involved in execution phase of apoptosis	2/28	37/18670	0.001398392	0.004047897	0.001139555	CASP3/IL6	2
BP	GO:0007431	salivary gland development	2/28	37/18670	0.001398392	0.004047897	0.001139555	EGFR/TNF	2
BP	GO:0014037	Schwann cell differentiation	2/28	37/18670	0.001398392	0.004047897	0.001139555	AKT1/RELA	2
BP	GO:0032885	regulation of polysaccharide biosynthetic process	2/28	37/18670	0.001398392	0.004047897	0.001139555	AKT1/EGF	2
BP	GO:0034405	response to fluid shear stress	2/28	37/18670	0.001398392	0.004047897	0.001139555	AKT1/PTGS2	2
BP	GO:0038083	peptidyl-tyrosine autophosphorylation	2/28	37/18670	0.001398392	0.004047897	0.001139555	EGFR/VEGFA	2
BP	GO:0042307	positive regulation of protein import into nucleus	2/28	37/18670	0.001398392	0.004047897	0.001139555	MAPK1/PTGS2	2
BP	GO:0043029	T cell homeostasis	2/28	37/18670	0.001398392	0.004047897	0.001139555	AKT1/CASP3	2
BP	GO:0050691	regulation of defense response to virus by host	2/28	37/18670	0.001398392	0.004047897	0.001139555	IL1B/STAT1	2
BP	GO:0090150	establishment of protein localization to membrane	4/28	332/18670	0.001435035	0.004149461	0.001168147	EGFR/ERBB2/MAPK8/TP53	4
BP	GO:0050777	negative regulation of immune response	3/28	150/18670	0.001437083	0.00415088	0.001168546	HMOX1/PPARG/TNF	3
BP	GO:0030336	negative regulation of cell migration	4/28	334/18670	0.001467066	0.00421844	0.001187566	AKT1/HMOX1/IL4/PPARG	4
BP	GO:0051251	positive regulation of lymphocyte activation	4/28	334/18670	0.001467066	0.00421844	0.001187566	AKT1/IL1B/IL4/IL6	4
BP	GO:0032094	response to food	2/28	38/18670	0.001474713	0.00421844	0.001187566	AKT1/MPO	2
BP	GO:0032350	regulation of hormone metabolic process	2/28	38/18670	0.001474713	0.00421844	0.001187566	IL1B/TNF	2
BP	GO:0046825	regulation of protein export from nucleus	2/28	38/18670	0.001474713	0.00421844	0.001187566	IL1B/TP53	2
BP	GO:0048009	insulin-like growth factor receptor signaling pathway	2/28	38/18670	0.001474713	0.00421844	0.001187566	AKT1/AR	2
BP	GO:1900077	negative regulation of cellular response to insulin stimulus	2/28	38/18670	0.001474713	0.00421844	0.001187566	IL1B/RELA	2
BP	GO:1904706	negative regulation of vascular smooth muscle cell proliferation	2/28	38/18670	0.001474713	0.00421844	0.001187566	HMOX1/PPARG	2
BP	GO:2000279	negative regulation of DNA biosynthetic process	2/28	38/18670	0.001474713	0.00421844	0.001187566	PPARG/TP53	2
BP	GO:0032675	regulation of interleukin-6 production	3/28	152/18670	0.001492742	0.004265435	0.001200796	IL1B/IL6/TNF	3
BP	GO:0045930	negative regulation of mitotic cell cycle	4/28	338/18670	0.001532627	0.004374714	0.00123156	CCND1/EGFR/TNF/TP53	4
BP	GO:0010661	positive regulation of muscle cell apoptotic process	2/28	39/18670	0.001552988	0.00440923	0.001241277	PPARG/TP53	2
BP	GO:0010874	regulation of cholesterol efflux	2/28	39/18670	0.001552988	0.00440923	0.001241277	EGF/SIRT1	2
BP	GO:0033146	regulation of intracellular estrogen receptor signaling pathway	2/28	39/18670	0.001552988	0.00440923	0.001241277	AR/ESR1	2
BP	GO:0033574	response to testosterone	2/28	39/18670	0.001552988	0.00440923	0.001241277	AR/SIRT1	2
BP	GO:1904591	positive regulation of protein import	2/28	39/18670	0.001552988	0.00440923	0.001241277	MAPK1/PTGS2	2
BP	GO:1903707	negative regulation of hemopoiesis	3/28	155/18670	0.001578747	0.004477596	0.001260523	ERBB2/IL4/MYC	3
BP	GO:0072330	monocarboxylic acid biosynthetic process	4/28	343/18670	0.001617429	0.004582428	0.001290035	IL1B/PTGS2/TP53/SIRT1	4
BP	GO:0042036	negative regulation of cytokine biosynthetic process	2/28	40/18670	0.001633211	0.004607556	0.001297109	IL4/IL6	2
BP	GO:0045124	regulation of bone resorption	2/28	40/18670	0.001633211	0.004607556	0.001297109	EGFR/IL6	2
BP	GO:0071470	cellular response to osmotic stress	2/28	40/18670	0.001633211	0.004607556	0.001297109	CASP3/PTGS2	2
BP	GO:0090184	positive regulation of kidney development	2/28	40/18670	0.001633211	0.004607556	0.001297109	MYC/VEGFA	2
BP	GO:0043271	negative regulation of ion transport	3/28	157/18670	0.001637779	0.004615559	0.001299362	AKT1/MMP9/PTGS2	3
BP	GO:0043467	regulation of generation of precursor metabolites and energy	3/28	158/18670	0.001667808	0.004695223	0.001321789	AKT1/IL4/TP53	3
BP	GO:0048638	regulation of developmental growth	4/28	347/18670	0.001687592	0.004745909	0.001336057	AKT1/AR/MAPK1/VEGFA	4
BP	GO:0006308	DNA catabolic process	2/28	41/18670	0.001715376	0.004808825	0.001353769	CASP3/IL6	2
BP	GO:0050873	brown fat cell differentiation	2/28	41/18670	0.001715376	0.004808825	0.001353769	PTGS2/SIRT1	2
BP	GO:1900117	regulation of execution phase of apoptosis	2/28	41/18670	0.001715376	0.004808825	0.001353769	IL6/TP53	2
BP	GO:0007178	transmembrane receptor protein serine/threonine kinase signaling pathway	4/28	349/18670	0.00172346	0.004821347	0.001357295	FOS/JUN/TP53/SIRT1	4
BP	GO:2000146	negative regulation of cell motility	4/28	349/18670	0.00172346	0.004821347	0.001357295	AKT1/HMOX1/IL4/PPARG	4
BP	GO:0030203	glycosaminoglycan metabolic process	3/28	160/18670	0.001728899	0.004826434	0.001358727	AKT1/EGF/IL1B	3
BP	GO:0046661	male sex differentiation	3/28	160/18670	0.001728899	0.004826434	0.001358727	AR/CCND1/ESR1	3
BP	GO:0032635	interleukin-6 production	3/28	161/18670	0.001759964	0.004908016	0.001381694	IL1B/IL6/TNF	3
BP	GO:0002449	lymphocyte mediated immunity	4/28	352/18670	0.001778254	0.00495384	0.001394594	IL1B/IL4/IL6/TNF	4
BP	GO:0015718	monocarboxylic acid transport	3/28	162/18670	0.001791377	0.004985189	0.001403419	AKT1/IL1B/PPARG	3
BP	GO:0030098	lymphocyte differentiation	4/28	353/18670	0.001796785	0.004986909	0.001403903	ERBB2/IL4/IL6/TP53	4
BP	GO:0002639	positive regulation of immunoglobulin production	2/28	42/18670	0.001799477	0.004986909	0.001403903	IL4/IL6	2
BP	GO:0006509	membrane protein ectodomain proteolysis	2/28	42/18670	0.001799477	0.004986909	0.001403903	IL1B/TNF	2
BP	GO:0010907	positive regulation of glucose metabolic process	2/28	42/18670	0.001799477	0.004986909	0.001403903	AKT1/SIRT1	2
BP	GO:0001505	regulation of neurotransmitter levels	4/28	354/18670	0.001815452	0.005025954	0.001414895	AKT1/IL1B/PTGS2/TNF	4
BP	GO:0006959	humoral immune response	4/28	356/18670	0.001853189	0.005125105	0.001442808	IL1B/IL6/CXCL8/TNF	4
BP	GO:0006633	fatty acid biosynthetic process	3/28	164/18670	0.001855254	0.005125499	0.001442919	IL1B/PTGS2/SIRT1	3
BP	GO:0006775	fat-soluble vitamin metabolic process	2/28	43/18670	0.00188551	0.005176899	0.001457389	IL1B/TNF	2
BP	GO:0008631	intrinsic apoptotic signaling pathway in response to oxidative stress	2/28	43/18670	0.00188551	0.005176899	0.001457389	AKT1/SIRT1	2
BP	GO:0010863	positive regulation of phospholipase C activity	2/28	43/18670	0.00188551	0.005176899	0.001457389	EGFR/ESR1	2
BP	GO:0032881	regulation of polysaccharide metabolic process	2/28	43/18670	0.00188551	0.005176899	0.001457389	AKT1/EGF	2
BP	GO:0034198	cellular response to amino acid starvation	2/28	43/18670	0.00188551	0.005176899	0.001457389	MAPK1/MAPK8	2
BP	GO:0045687	positive regulation of glial cell differentiation	2/28	43/18670	0.00188551	0.005176899	0.001457389	PPARG/RELA	2
BP	GO:0002460	adaptive immune response based on somatic recombination of immune receptors built from immunoglobulin superfamily domains	4/28	361/18670	0.001949919	0.005342163	0.001503914	IL1B/IL4/IL6/TNF	4
BP	GO:0033209	tumor necrosis factor-mediated signaling pathway	3/28	167/18670	0.001953717	0.005342163	0.001503914	RELA/STAT1/TNF	3
BP	GO:0035051	cardiocyte differentiation	3/28	167/18670	0.001953717	0.005342163	0.001503914	EGFR/MAPK1/VEGFA	3
BP	GO:1901568	fatty acid derivative metabolic process	3/28	167/18670	0.001953717	0.005342163	0.001503914	IL1B/PTGS2/SIRT1	3
BP	GO:0032965	regulation of collagen biosynthetic process	2/28	44/18670	0.001973468	0.005357704	0.001508289	IL6/PPARG	2
BP	GO:0035850	epithelial cell differentiation involved in kidney development	2/28	44/18670	0.001973468	0.005357704	0.001508289	MMP9/STAT1	2
BP	GO:0042987	amyloid precursor protein catabolic process	2/28	44/18670	0.001973468	0.005357704	0.001508289	CASP3/TNF	2
BP	GO:0061756	leukocyte adhesion to vascular endothelial cell	2/28	44/18670	0.001973468	0.005357704	0.001508289	RELA/TNF	2
BP	GO:0070266	necroptotic process	2/28	44/18670	0.001973468	0.005357704	0.001508289	TNF/TP53	2
BP	GO:0070897	transcription preinitiation complex assembly	2/28	44/18670	0.001973468	0.005357704	0.001508289	ESR1/TP53	2
BP	GO:1901028	regulation of mitochondrial outer membrane permeabilization involved in apoptotic signaling pathway	2/28	44/18670	0.001973468	0.005357704	0.001508289	MAPK8/TP53	2
BP	GO:0051302	regulation of cell division	3/28	168/18670	0.001987249	0.005389631	0.001517277	IL1B/MYC/VEGFA	3
BP	GO:0006022	aminoglycan metabolic process	3/28	170/18670	0.002055391	0.005562062	0.001565819	AKT1/EGF/IL1B	3
BP	GO:0043433	negative regulation of DNA-binding transcription factor activity	3/28	170/18670	0.002055391	0.005562062	0.001565819	ESR1/HMOX1/SIRT1	3
BP	GO:0031018	endocrine pancreas development	2/28	45/18670	0.002063345	0.005562062	0.001565819	AKT1/IL6	2
BP	GO:0032570	response to progesterone	2/28	45/18670	0.002063345	0.005562062	0.001565819	FOS/RELA	2
BP	GO:0042771	intrinsic apoptotic signaling pathway in response to DNA damage by p53 class mediator	2/28	45/18670	0.002063345	0.005562062	0.001565819	TP53/SIRT1	2
BP	GO:1900274	regulation of phospholipase C activity	2/28	45/18670	0.002063345	0.005562062	0.001565819	EGFR/ESR1	2
BP	GO:0043901	negative regulation of multi-organism process	3/28	171/18670	0.002090002	0.005628227	0.001584446	JUN/STAT1/TNF	3
BP	GO:0006909	phagocytosis	4/28	369/18670	0.002111916	0.005681502	0.001599444	IL1B/PPARG/MAPK1/TNF	4
BP	GO:0032874	positive regulation of stress-activated MAPK cascade	3/28	172/18670	0.002124975	0.005710871	0.001607712	IL1B/TNF/VEGFA	3
BP	GO:0006984	ER-nucleus signaling pathway	2/28	46/18670	0.002155138	0.005751348	0.001619107	CXCL8/TP53	2
BP	GO:0032369	negative regulation of lipid transport	2/28	46/18670	0.002155138	0.005751348	0.001619107	AKT1/EGF	2
BP	GO:0060443	mammary gland morphogenesis	2/28	46/18670	0.002155138	0.005751348	0.001619107	AR/ESR1	2
BP	GO:0060711	labyrinthine layer development	2/28	46/18670	0.002155138	0.005751348	0.001619107	AKT1/MAPK1	2
BP	GO:1903587	regulation of blood vessel endothelial cell proliferation involved in sprouting angiogenesis	2/28	46/18670	0.002155138	0.005751348	0.001619107	HMOX1/VEGFA	2
BP	GO:1904036	negative regulation of epithelial cell apoptotic process	2/28	46/18670	0.002155138	0.005751348	0.001619107	HMOX1/IL4	2
BP	GO:1990928	response to amino acid starvation	2/28	46/18670	0.002155138	0.005751348	0.001619107	MAPK1/MAPK8	2
BP	GO:0070304	positive regulation of stress-activated protein kinase signaling cascade	3/28	173/18670	0.002160312	0.005759393	0.001621371	IL1B/TNF/VEGFA	3
BP	GO:0002695	negative regulation of leukocyte activation	3/28	175/18670	0.002232083	0.005944789	0.001673564	CASP3/ERBB2/HMOX1	3
BP	GO:0010799	regulation of peptidyl-threonine phosphorylation	2/28	47/18670	0.002248839	0.005953728	0.00167608	EGF/MAPK1	2
BP	GO:0031952	regulation of protein autophosphorylation	2/28	47/18670	0.002248839	0.005953728	0.00167608	JUN/VEGFA	2
BP	GO:0048806	genitalia development	2/28	47/18670	0.002248839	0.005953728	0.00167608	AR/ESR1	2
BP	GO:0050435	amyloid-beta metabolic process	2/28	47/18670	0.002248839	0.005953728	0.00167608	CASP3/TNF	2
BP	GO:0070231	T cell apoptotic process	2/28	47/18670	0.002248839	0.005953728	0.00167608	AKT1/TP53	2
BP	GO:1900744	regulation of p38MAPK cascade	2/28	47/18670	0.002248839	0.005953728	0.00167608	IL1B/VEGFA	2
BP	GO:0002711	positive regulation of T cell mediated immunity	2/28	48/18670	0.002344443	0.006157916	0.001733563	IL1B/IL6	2
BP	GO:0002762	negative regulation of myeloid leukocyte differentiation	2/28	48/18670	0.002344443	0.006157916	0.001733563	IL4/MYC	2
BP	GO:0007595	lactation	2/28	48/18670	0.002344443	0.006157916	0.001733563	CCND1/VEGFA	2
BP	GO:0030850	prostate gland development	2/28	48/18670	0.002344443	0.006157916	0.001733563	AR/ESR1	2
BP	GO:0035272	exocrine system development	2/28	48/18670	0.002344443	0.006157916	0.001733563	EGFR/TNF	2
BP	GO:0042059	negative regulation of epidermal growth factor receptor signaling pathway	2/28	48/18670	0.002344443	0.006157916	0.001733563	EGF/EGFR	2
BP	GO:0046850	regulation of bone remodeling	2/28	48/18670	0.002344443	0.006157916	0.001733563	EGFR/IL6	2
BP	GO:0072604	interleukin-6 secretion	2/28	48/18670	0.002344443	0.006157916	0.001733563	IL1B/TNF	2
BP	GO:0002696	positive regulation of leukocyte activation	4/28	380/18670	0.002349617	0.006165433	0.001735679	AKT1/IL1B/IL4/IL6	4
BP	GO:0048771	tissue remodeling	3/28	179/18670	0.002380047	0.00623301	0.001754703	EGFR/IL6/TP53	3
BP	GO:0051099	positive regulation of binding	3/28	179/18670	0.002380047	0.00623301	0.001754703	EGF/MMP9/PPARG	3
BP	GO:0071346	cellular response to interferon-gamma	3/28	180/18670	0.002417967	0.006319901	0.001779164	PPARG/STAT1/TP53	3
BP	GO:1901796	regulation of signal transduction by p53 class mediator	3/28	180/18670	0.002417967	0.006319901	0.001779164	AKT1/TP53/SIRT1	3
BP	GO:0051271	negative regulation of cellular component movement	4/28	384/18670	0.002440465	0.006351439	0.001788043	AKT1/HMOX1/IL4/PPARG	4
BP	GO:0002686	negative regulation of leukocyte migration	2/28	49/18670	0.002441945	0.006351439	0.001788043	AKT1/HMOX1	2
BP	GO:0010712	regulation of collagen metabolic process	2/28	49/18670	0.002441945	0.006351439	0.001788043	IL6/PPARG	2
BP	GO:0032757	positive regulation of interleukin-8 production	2/28	49/18670	0.002441945	0.006351439	0.001788043	IL1B/TNF	2
BP	GO:0097300	programmed necrotic cell death	2/28	49/18670	0.002441945	0.006351439	0.001788043	TNF/TP53	2
BP	GO:0002285	lymphocyte activation involved in immune response	3/28	181/18670	0.002456261	0.006382448	0.001796772	IL4/IL6/TP53	3
BP	GO:0042692	muscle cell differentiation	4/28	385/18670	0.002463551	0.006395159	0.001800351	AKT1/CASP3/VEGFA/SIRT1	4
BP	GO:0009165	nucleotide biosynthetic process	4/28	386/18670	0.002486788	0.0064492	0.001815564	IL4/MAPK1/PTGS2/TP53	4
BP	GO:0009409	response to cold	2/28	50/18670	0.002541339	0.006558771	0.001846411	FOS/PPARG	2
BP	GO:0010718	positive regulation of epithelial to mesenchymal transition	2/28	50/18670	0.002541339	0.006558771	0.001846411	IL1B/IL6	2
BP	GO:0032873	negative regulation of stress-activated MAPK cascade	2/28	50/18670	0.002541339	0.006558771	0.001846411	AKT1/MYC	2
BP	GO:0060425	lung morphogenesis	2/28	50/18670	0.002541339	0.006558771	0.001846411	MAPK1/TNF	2
BP	GO:0070303	negative regulation of stress-activated protein kinase signaling cascade	2/28	50/18670	0.002541339	0.006558771	0.001846411	AKT1/MYC	2
BP	GO:0043409	negative regulation of MAPK cascade	3/28	184/18670	0.002573402	0.006622286	0.001864291	AKT1/IL1B/MYC	3
BP	GO:0048639	positive regulation of developmental growth	3/28	184/18670	0.002573402	0.006622286	0.001864291	AKT1/MAPK1/VEGFA	3
BP	GO:0050864	regulation of B cell activation	3/28	184/18670	0.002573402	0.006622286	0.001864291	CASP3/IL4/IL6	3
BP	GO:1901293	nucleoside phosphate biosynthetic process	4/28	390/18670	0.002581255	0.006636089	0.001868177	IL4/MAPK1/PTGS2/TP53	4
BP	GO:0002712	regulation of B cell mediated immunity	2/28	51/18670	0.002642621	0.006780776	0.001908909	IL4/TNF	2
BP	GO:0002889	regulation of immunoglobulin mediated immune response	2/28	51/18670	0.002642621	0.006780776	0.001908909	IL4/TNF	2
BP	GO:0030308	negative regulation of cell growth	3/28	186/18670	0.00265339	0.006801863	0.001914845	PPARG/TP53/SIRT1	3
BP	GO:0050867	positive regulation of cell activation	4/28	394/18670	0.002678173	0.006858799	0.001930874	AKT1/IL1B/IL4/IL6	4
BP	GO:0040013	negative regulation of locomotion	4/28	396/18670	0.002727563	0.006978582	0.001964595	AKT1/HMOX1/IL4/PPARG	4
BP	GO:2000179	positive regulation of neural precursor cell proliferation	2/28	52/18670	0.002745783	0.007011742	0.00197393	EGF/VEGFA	2
BP	GO:2000772	regulation of cellular senescence	2/28	52/18670	0.002745783	0.007011742	0.00197393	TP53/SIRT1	2
BP	GO:1903532	positive regulation of secretion by cell	4/28	399/18670	0.00280282	0.007150544	0.002013005	EGFR/IL1B/IL6/TNF	4
BP	GO:0002043	blood vessel endothelial cell proliferation involved in sprouting angiogenesis	2/28	53/18670	0.002850822	0.007238372	0.00203773	HMOX1/VEGFA	2
BP	GO:0032964	collagen biosynthetic process	2/28	53/18670	0.002850822	0.007238372	0.00203773	IL6/PPARG	2
BP	GO:0035065	regulation of histone acetylation	2/28	53/18670	0.002850822	0.007238372	0.00203773	IL1B/SIRT1	2
BP	GO:0038066	p38MAPK cascade	2/28	53/18670	0.002850822	0.007238372	0.00203773	IL1B/VEGFA	2
BP	GO:0045840	positive regulation of mitotic nuclear division	2/28	53/18670	0.002850822	0.007238372	0.00203773	EGF/IL1B	2
BP	GO:0002377	immunoglobulin production	3/28	193/18670	0.002945442	0.007471502	0.00210336	IL4/IL6/TNF	3
BP	GO:0002720	positive regulation of cytokine production involved in immune response	2/28	54/18670	0.002957731	0.007474228	0.002104128	IL1B/IL6	2
BP	GO:0043392	negative regulation of DNA binding	2/28	54/18670	0.002957731	0.007474228	0.002104128	HMOX1/JUN	2
BP	GO:0061005	cell differentiation involved in kidney development	2/28	54/18670	0.002957731	0.007474228	0.002104128	MMP9/STAT1	2
BP	GO:0097345	mitochondrial outer membrane permeabilization	2/28	54/18670	0.002957731	0.007474228	0.002104128	MAPK8/TP53	2
BP	GO:0001541	ovarian follicle development	2/28	55/18670	0.003066505	0.007719832	0.00217327	ESR1/VEGFA	2
BP	GO:0002090	regulation of receptor internalization	2/28	55/18670	0.003066505	0.007719832	0.00217327	EGF/VEGFA	2
BP	GO:0010823	negative regulation of mitochondrion organization	2/28	55/18670	0.003066505	0.007719832	0.00217327	AKT1/TP53	2
BP	GO:0042306	regulation of protein import into nucleus	2/28	55/18670	0.003066505	0.007719832	0.00217327	MAPK1/PTGS2	2
BP	GO:0006694	steroid biosynthetic process	3/28	196/18670	0.003076439	0.007737535	0.002178253	IL1B/TNF/SIRT1	3
BP	GO:0010332	response to gamma radiation	2/28	56/18670	0.003177138	0.007975754	0.002245316	MYC/TP53	2
BP	GO:1903202	negative regulation of oxidative stress-induced cell death	2/28	56/18670	0.003177138	0.007975754	0.002245316	AKT1/SIRT1	2
BP	GO:0034341	response to interferon-gamma	3/28	199/18670	0.003210982	0.008045562	0.002264968	PPARG/STAT1/TP53	3
BP	GO:0050866	negative regulation of cell activation	3/28	199/18670	0.003210982	0.008045562	0.002264968	CASP3/ERBB2/HMOX1	3
BP	GO:0033344	cholesterol efflux	2/28	57/18670	0.003289626	0.008211745	0.002311752	EGF/SIRT1	2
BP	GO:0042743	hydrogen peroxide metabolic process	2/28	57/18670	0.003289626	0.008211745	0.002311752	EGFR/MPO	2
BP	GO:0071398	cellular response to fatty acid	2/28	57/18670	0.003289626	0.008211745	0.002311752	AKT1/PPARG	2
BP	GO:1900408	negative regulation of cellular response to oxidative stress	2/28	57/18670	0.003289626	0.008211745	0.002311752	AKT1/SIRT1	2
BP	GO:0043588	skin development	4/28	419/18670	0.003341487	0.008333401	0.002346	CASP3/EGFR/RELA/TNF	4
BP	GO:0030278	regulation of ossification	3/28	203/18670	0.003395942	0.008457562	0.002380954	IL6/MAPK1/TNF	3
BP	GO:0030520	intracellular estrogen receptor signaling pathway	2/28	58/18670	0.003403963	0.008457562	0.002380954	AR/ESR1	2
BP	GO:1903749	positive regulation of establishment of protein localization to mitochondrion	2/28	58/18670	0.003403963	0.008457562	0.002380954	MAPK8/TP53	2
BP	GO:1904589	regulation of protein import	2/28	58/18670	0.003403963	0.008457562	0.002380954	MAPK1/PTGS2	2
BP	GO:0043062	extracellular structure organization	4/28	422/18670	0.003427978	0.008509301	0.002395519	IL6/MMP9/MPO/TNF	4
BP	GO:0001658	branching involved in ureteric bud morphogenesis	2/28	59/18670	0.003520143	0.008673475	0.002441737	MYC/VEGFA	2
BP	GO:0010518	positive regulation of phospholipase activity	2/28	59/18670	0.003520143	0.008673475	0.002441737	EGFR/ESR1	2
BP	GO:0032890	regulation of organic acid transport	2/28	59/18670	0.003520143	0.008673475	0.002441737	AKT1/IL1B	2
BP	GO:0042130	negative regulation of T cell proliferation	2/28	59/18670	0.003520143	0.008673475	0.002441737	CASP3/ERBB2	2
BP	GO:0097755	positive regulation of blood vessel diameter	2/28	59/18670	0.003520143	0.008673475	0.002441737	EGFR/HMOX1	2
BP	GO:1902883	negative regulation of response to oxidative stress	2/28	59/18670	0.003520143	0.008673475	0.002441737	AKT1/SIRT1	2
BP	GO:2000351	regulation of endothelial cell apoptotic process	2/28	59/18670	0.003520143	0.008673475	0.002441737	IL4/TNF	2
BP	GO:2000756	regulation of peptidyl-lysine acetylation	2/28	59/18670	0.003520143	0.008673475	0.002441737	IL1B/SIRT1	2
BP	GO:0051047	positive regulation of secretion	4/28	428/18670	0.003605542	0.008875692	0.002498665	EGFR/IL1B/IL6/TNF	4
BP	GO:0090276	regulation of peptide hormone secretion	3/28	208/18670	0.003636196	0.008923032	0.002511992	EGFR/IL1B/TNF	3
BP	GO:0046324	regulation of glucose import	2/28	60/18670	0.00363816	0.008923032	0.002511992	AKT1/TNF	2
BP	GO:0090342	regulation of cell aging	2/28	60/18670	0.00363816	0.008923032	0.002511992	TP53/SIRT1	2
BP	GO:1902110	positive regulation of mitochondrial membrane permeability involved in apoptotic process	2/28	60/18670	0.00363816	0.008923032	0.002511992	MAPK8/TP53	2
BP	GO:0006879	cellular iron ion homeostasis	2/28	61/18670	0.003758011	0.009149641	0.002575786	HMOX1/MYC	2
BP	GO:0007405	neuroblast proliferation	2/28	61/18670	0.003758011	0.009149641	0.002575786	TP53/VEGFA	2
BP	GO:0030521	androgen receptor signaling pathway	2/28	61/18670	0.003758011	0.009149641	0.002575786	AR/SIRT1	2
BP	GO:0030888	regulation of B cell proliferation	2/28	61/18670	0.003758011	0.009149641	0.002575786	CASP3/IL4	2
BP	GO:0032370	positive regulation of lipid transport	2/28	61/18670	0.003758011	0.009149641	0.002575786	IL1B/SIRT1	2
BP	GO:0034113	heterotypic cell-cell adhesion	2/28	61/18670	0.003758011	0.009149641	0.002575786	IL1B/TNF	2
BP	GO:0048645	animal organ formation	2/28	61/18670	0.003758011	0.009149641	0.002575786	AR/MAPK1	2
BP	GO:2001244	positive regulation of intrinsic apoptotic signaling pathway	2/28	61/18670	0.003758011	0.009149641	0.002575786	TP53/SIRT1	2
BP	GO:1903531	negative regulation of secretion by cell	3/28	211/18670	0.003785231	0.009207505	0.002592076	HMOX1/IL1B/TNF	3
BP	GO:0002260	lymphocyte homeostasis	2/28	62/18670	0.003879689	0.00937738	0.002639899	AKT1/CASP3	2
BP	GO:0010676	positive regulation of cellular carbohydrate metabolic process	2/28	62/18670	0.003879689	0.00937738	0.002639899	AKT1/SIRT1	2
BP	GO:0045453	bone resorption	2/28	62/18670	0.003879689	0.00937738	0.002639899	EGFR/IL6	2
BP	GO:0051898	negative regulation of protein kinase B signaling	2/28	62/18670	0.003879689	0.00937738	0.002639899	AKT1/SIRT1	2
BP	GO:0070059	intrinsic apoptotic signaling pathway in response to endoplasmic reticulum stress	2/28	62/18670	0.003879689	0.00937738	0.002639899	TP53/SIRT1	2
BP	GO:0070265	necrotic cell death	2/28	62/18670	0.003879689	0.00937738	0.002639899	TNF/TP53	2
BP	GO:1902686	mitochondrial outer membrane permeabilization involved in programmed cell death	2/28	62/18670	0.003879689	0.00937738	0.002639899	MAPK8/TP53	2
BP	GO:0016051	carbohydrate biosynthetic process	3/28	214/18670	0.003937963	0.009509609	0.002677124	AKT1/EGF/SIRT1	3
BP	GO:0019932	second-messenger-mediated signaling	4/28	439/18670	0.003947246	0.0095234	0.002681006	EGFR/CXCL8/TNF/VEGFA	4
BP	GO:0070374	positive regulation of ERK1 and ERK2 cascade	3/28	215/18670	0.0039897	0.009614866	0.002706755	EGFR/JUN/TNF	3
BP	GO:0031571	mitotic G1 DNA damage checkpoint	2/28	63/18670	0.004003189	0.009614866	0.002706755	CCND1/TP53	2
BP	GO:0042982	amyloid precursor protein metabolic process	2/28	63/18670	0.004003189	0.009614866	0.002706755	CASP3/TNF	2
BP	GO:0044819	mitotic G1/S transition checkpoint	2/28	63/18670	0.004003189	0.009614866	0.002706755	CCND1/TP53	2
BP	GO:0046622	positive regulation of organ growth	2/28	63/18670	0.004003189	0.009614866	0.002706755	AKT1/MAPK1	2
BP	GO:0043393	regulation of protein binding	3/28	217/18670	0.00409442	0.009816299	0.002763463	AKT1/MMP9/MAPK8	3
BP	GO:0050920	regulation of chemotaxis	3/28	217/18670	0.00409442	0.009816299	0.002763463	IL6/CXCL8/VEGFA	3
BP	GO:1901990	regulation of mitotic cell cycle phase transition	4/28	444/18670	0.004109625	0.009843899	0.002771232	AKT1/CCND1/EGFR/TP53	4
BP	GO:0035794	positive regulation of mitochondrial membrane permeability	2/28	64/18670	0.004128505	0.009871385	0.00277897	MAPK8/TP53	2
BP	GO:0044783	G1 DNA damage checkpoint	2/28	64/18670	0.004128505	0.009871385	0.00277897	CCND1/TP53	2
BP	GO:0019722	calcium-mediated signaling	3/28	218/18670	0.004147406	0.009907692	0.002789191	EGFR/CXCL8/TNF	3
BP	GO:0032729	positive regulation of interferon-gamma production	2/28	65/18670	0.004255632	0.010120889	0.00284921	IL1B/TNF	2
BP	GO:0045739	positive regulation of DNA repair	2/28	65/18670	0.004255632	0.010120889	0.00284921	EGFR/SIRT1	2
BP	GO:0051187	cofactor catabolic process	2/28	65/18670	0.004255632	0.010120889	0.00284921	HMOX1/MPO	2
BP	GO:0060675	ureteric bud morphogenesis	2/28	65/18670	0.004255632	0.010120889	0.00284921	MYC/VEGFA	2
BP	GO:0072577	endothelial cell apoptotic process	2/28	65/18670	0.004255632	0.010120889	0.00284921	IL4/TNF	2
BP	GO:0045088	regulation of innate immune response	4/28	452/18670	0.004378807	0.010381219	0.002922497	ESR1/PPARG/RELA/STAT1	4
BP	GO:0051785	positive regulation of nuclear division	2/28	66/18670	0.004384566	0.010381219	0.002922497	EGF/IL1B	2
BP	GO:0072171	mesonephric tubule morphogenesis	2/28	66/18670	0.004384566	0.010381219	0.002922497	MYC/VEGFA	2
BP	GO:1902108	regulation of mitochondrial membrane permeability involved in apoptotic process	2/28	66/18670	0.004384566	0.010381219	0.002922497	MAPK8/TP53	2
BP	GO:1905710	positive regulation of membrane permeability	2/28	66/18670	0.004384566	0.010381219	0.002922497	MAPK8/TP53	2
BP	GO:0048662	negative regulation of smooth muscle cell proliferation	2/28	67/18670	0.0045153	0.0106718	0.003004301	HMOX1/PPARG	2
BP	GO:2000573	positive regulation of DNA biosynthetic process	2/28	67/18670	0.0045153	0.0106718	0.003004301	MYC/MAPK1	2
BP	GO:0001649	osteoblast differentiation	3/28	225/18670	0.004530069	0.010697223	0.003011458	AKT1/IL6/TNF	3
BP	GO:0001894	tissue homeostasis	3/28	227/18670	0.004643213	0.010926908	0.003076118	EGFR/IL6/VEGFA	3
BP	GO:0046323	glucose import	2/28	68/18670	0.00464783	0.010926908	0.003076118	AKT1/TNF	2
BP	GO:0050918	positive chemotaxis	2/28	68/18670	0.00464783	0.010926908	0.003076118	CXCL8/VEGFA	2
BP	GO:0071230	cellular response to amino acid stimulus	2/28	68/18670	0.00464783	0.010926908	0.003076118	EGFR/TNF	2
BP	GO:0071242	cellular response to ammonium ion	2/28	68/18670	0.00464783	0.010926908	0.003076118	CASP3/MAPK1	2
BP	GO:0023061	signal release	4/28	462/18670	0.004731837	0.011114606	0.003128959	EGFR/IL1B/IL6/TNF	4
BP	GO:0015909	long-chain fatty acid transport	2/28	69/18670	0.004782149	0.011213025	0.003156666	AKT1/PPARG	2
BP	GO:0070227	lymphocyte apoptotic process	2/28	69/18670	0.004782149	0.011213025	0.003156666	AKT1/TP53	2
BP	GO:0008544	epidermis development	4/28	464/18670	0.004804688	0.011255973	0.003168756	CASP3/EGFR/RELA/TNF	4
BP	GO:0009743	response to carbohydrate	3/28	230/18670	0.004816135	0.011272885	0.003173517	CASP3/IL1B/PTGS2	3
BP	GO:0002709	regulation of T cell mediated immunity	2/28	70/18670	0.004918253	0.011461594	0.003226642	IL1B/IL6	2
BP	GO:0010517	regulation of phospholipase activity	2/28	70/18670	0.004918253	0.011461594	0.003226642	EGFR/ESR1	2
BP	GO:0033077	T cell differentiation in thymus	2/28	70/18670	0.004918253	0.011461594	0.003226642	ERBB2/TP53	2
BP	GO:0060395	SMAD protein signal transduction	2/28	70/18670	0.004918253	0.011461594	0.003226642	FOS/JUN	2
BP	GO:0072091	regulation of stem cell proliferation	2/28	70/18670	0.004918253	0.011461594	0.003226642	TP53/VEGFA	2
BP	GO:0042445	hormone metabolic process	3/28	232/18670	0.004933564	0.011487234	0.00323386	ESR1/IL1B/TNF	3
BP	GO:0071479	cellular response to ionizing radiation	2/28	71/18670	0.005056137	0.011762357	0.003311312	TP53/SIRT1	2
BP	GO:0050708	regulation of protein secretion	4/28	472/18670	0.005103695	0.011862642	0.003339544	EGFR/IL1B/IL6/TNF	4
BP	GO:0006305	DNA alkylation	2/28	72/18670	0.005195795	0.012024297	0.003385053	FOS/MYC	2
BP	GO:0006306	DNA methylation	2/28	72/18670	0.005195795	0.012024297	0.003385053	FOS/MYC	2
BP	GO:0050805	negative regulation of synaptic transmission	2/28	72/18670	0.005195795	0.012024297	0.003385053	IL1B/PTGS2	2
BP	GO:0060193	positive regulation of lipase activity	2/28	72/18670	0.005195795	0.012024297	0.003385053	EGFR/ESR1	2
BP	GO:1903747	regulation of establishment of protein localization to mitochondrion	2/28	72/18670	0.005195795	0.012024297	0.003385053	MAPK8/TP53	2
BP	GO:0032945	negative regulation of mononuclear cell proliferation	2/28	73/18670	0.005337222	0.012308853	0.003465161	CASP3/ERBB2	2
BP	GO:0050672	negative regulation of lymphocyte proliferation	2/28	73/18670	0.005337222	0.012308853	0.003465161	CASP3/ERBB2	2
BP	GO:0050688	regulation of defense response to virus	2/28	73/18670	0.005337222	0.012308853	0.003465161	IL1B/STAT1	2
BP	GO:1901983	regulation of protein acetylation	2/28	73/18670	0.005337222	0.012308853	0.003465161	IL1B/SIRT1	2
BP	GO:1901987	regulation of cell cycle phase transition	4/28	480/18670	0.005415045	0.012477536	0.003512648	AKT1/CCND1/EGFR/TP53	4
BP	GO:0032677	regulation of interleukin-8 production	2/28	74/18670	0.005480413	0.01259169	0.003544784	IL1B/TNF	2
BP	GO:0051145	smooth muscle cell differentiation	2/28	74/18670	0.005480413	0.01259169	0.003544784	VEGFA/SIRT1	2
BP	GO:0072078	nephron tubule morphogenesis	2/28	74/18670	0.005480413	0.01259169	0.003544784	MYC/VEGFA	2
BP	GO:0042593	glucose homeostasis	3/28	241/18670	0.005483478	0.01259169	0.003544784	AKT1/PPARG/SIRT1	3
BP	GO:0033500	carbohydrate homeostasis	3/28	242/18670	0.005546767	0.01272606	0.003582612	AKT1/PPARG/SIRT1	3
BP	GO:0001960	negative regulation of cytokine-mediated signaling pathway	2/28	75/18670	0.005625363	0.012884207	0.003627133	IL6/PPARG	2
BP	GO:1903201	regulation of oxidative stress-induced cell death	2/28	75/18670	0.005625363	0.012884207	0.003627133	AKT1/SIRT1	2
BP	GO:0019674	NAD metabolic process	2/28	76/18670	0.005772065	0.013197535	0.00371534	PTGS2/TP53	2
BP	GO:0046902	regulation of mitochondrial membrane permeability	2/28	76/18670	0.005772065	0.013197535	0.00371534	MAPK8/TP53	2
BP	GO:0032481	positive regulation of type I interferon production	2/28	77/18670	0.005920516	0.013513781	0.003804369	RELA/STAT1	2
BP	GO:0061418	regulation of transcription from RNA polymerase II promoter in response to hypoxia	2/28	77/18670	0.005920516	0.013513781	0.003804369	TP53/VEGFA	2
BP	GO:0045926	negative regulation of growth	3/28	249/18670	0.006002185	0.013688474	0.003853548	PPARG/TP53/SIRT1	3
BP	GO:0000271	polysaccharide biosynthetic process	2/28	78/18670	0.00607071	0.013774054	0.003877641	AKT1/EGF	2
BP	GO:0031016	pancreas development	2/28	78/18670	0.00607071	0.013774054	0.003877641	AKT1/IL6	2
BP	GO:0061333	renal tubule morphogenesis	2/28	78/18670	0.00607071	0.013774054	0.003877641	MYC/VEGFA	2
BP	GO:0070664	negative regulation of leukocyte proliferation	2/28	78/18670	0.00607071	0.013774054	0.003877641	CASP3/ERBB2	2
BP	GO:0072332	intrinsic apoptotic signaling pathway by p53 class mediator	2/28	78/18670	0.00607071	0.013774054	0.003877641	TP53/SIRT1	2
BP	GO:0090398	cellular senescence	2/28	78/18670	0.00607071	0.013774054	0.003877641	TP53/SIRT1	2
BP	GO:0042119	neutrophil activation	4/28	498/18670	0.006161908	0.013969087	0.003932546	CXCL8/MMP9/MPO/MAPK1	4
BP	GO:0002446	neutrophil mediated immunity	4/28	499/18670	0.006205319	0.014055548	0.003956886	IL6/MMP9/MPO/MAPK1	4
BP	GO:0003151	outflow tract morphogenesis	2/28	79/18670	0.006222642	0.014058952	0.003957845	JUN/VEGFA	2
BP	GO:0055072	iron ion homeostasis	2/28	79/18670	0.006222642	0.014058952	0.003957845	HMOX1/MYC	2
BP	GO:1900034	regulation of cellular response to heat	2/28	79/18670	0.006222642	0.014058952	0.003957845	MAPK1/SIRT1	2
BP	GO:0002791	regulation of peptide secretion	4/28	500/18670	0.006248935	0.014106401	0.003971202	EGFR/IL1B/IL6/TNF	4
BP	GO:0022617	extracellular matrix disassembly	2/28	80/18670	0.006376307	0.014381754	0.004048719	IL6/MMP9	2
BP	GO:0030512	negative regulation of transforming growth factor beta receptor signaling pathway	2/28	81/18670	0.006531698	0.014682553	0.004133399	TP53/SIRT1	2
BP	GO:0032204	regulation of telomere maintenance	2/28	81/18670	0.006531698	0.014682553	0.004133399	MYC/MAPK1	2
BP	GO:0060761	negative regulation of response to cytokine stimulus	2/28	81/18670	0.006531698	0.014682553	0.004133399	IL6/PPARG	2
BP	GO:1902930	regulation of alcohol biosynthetic process	2/28	81/18670	0.006531698	0.014682553	0.004133399	IL1B/TNF	2
BP	GO:0048863	stem cell differentiation	3/28	257/18670	0.006549483	0.014710128	0.004141162	ESR1/MAPK1/TP53	3
BP	GO:0032637	interleukin-8 production	2/28	82/18670	0.006688813	0.014989694	0.004219865	IL1B/TNF	2
BP	GO:1905954	positive regulation of lipid localization	2/28	82/18670	0.006688813	0.014989694	0.004219865	IL1B/SIRT1	2
BP	GO:0003007	heart morphogenesis	3/28	259/18670	0.006690824	0.014989694	0.004219865	JUN/TP53/VEGFA	3
BP	GO:0071277	cellular response to calcium ion	2/28	83/18670	0.006847644	0.015302447	0.00430791	FOS/JUN	2
BP	GO:1903845	negative regulation of cellular response to transforming growth factor beta stimulus	2/28	83/18670	0.006847644	0.015302447	0.00430791	TP53/SIRT1	2
BP	GO:2000106	regulation of leukocyte apoptotic process	2/28	83/18670	0.006847644	0.015302447	0.00430791	TP53/SIRT1	2
BP	GO:0015850	organic hydroxy compound transport	3/28	262/18670	0.006906247	0.01542048	0.004341139	EGF/PPARG/SIRT1	3
BP	GO:0031330	negative regulation of cellular catabolic process	3/28	264/18670	0.007052145	0.015733071	0.004429139	AKT1/HMOX1/TP53	3
BP	GO:0046883	regulation of hormone secretion	3/28	266/18670	0.007199878	0.016049226	0.004518142	EGFR/IL1B/TNF	3
BP	GO:0072331	signal transduction by p53 class mediator	3/28	267/18670	0.007274434	0.016201872	0.004561115	AKT1/TP53/SIRT1	3
BP	GO:0006919	activation of cysteine-type endopeptidase activity involved in apoptotic process	2/28	86/18670	0.00733439	0.016281003	0.004583391	PPARG/TNF	2
BP	GO:0008625	extrinsic apoptotic signaling pathway via death domain receptors	2/28	86/18670	0.00733439	0.016281003	0.004583391	HMOX1/TNF	2
BP	GO:0042446	hormone biosynthetic process	2/28	86/18670	0.00733439	0.016281003	0.004583391	IL1B/TNF	2
BP	GO:0090559	regulation of membrane permeability	2/28	86/18670	0.00733439	0.016281003	0.004583391	MAPK8/TP53	2
BP	GO:0006112	energy reserve metabolic process	2/28	87/18670	0.00750004	0.016607231	0.00467523	AKT1/MYC	2
BP	GO:0014068	positive regulation of phosphatidylinositol 3-kinase signaling	2/28	87/18670	0.00750004	0.016607231	0.00467523	TNF/SIRT1	2
BP	GO:0051781	positive regulation of cell division	2/28	87/18670	0.00750004	0.016607231	0.00467523	IL1B/VEGFA	2
BP	GO:1901888	regulation of cell junction assembly	2/28	88/18670	0.00766738	0.016949615	0.004771618	TNF/VEGFA	2
BP	GO:1903321	negative regulation of protein modification by small protein conjugation or removal	2/28	88/18670	0.00766738	0.016949615	0.004771618	AKT1/RELA	2
BP	GO:0006260	DNA replication	3/28	274/18670	0.007809262	0.017248959	0.004855888	EGFR/JUN/TP53	3
BP	GO:0097306	cellular response to alcohol	2/28	89/18670	0.007836408	0.017294589	0.004868734	AKT1/PPARG	2
BP	GO:0007411	axon guidance	3/28	276/18670	0.00796625	0.017566602	0.00494531	ERBB2/MAPK1/VEGFA	3
BP	GO:0001656	metanephros development	2/28	90/18670	0.008007117	0.017598494	0.004954288	MYC/STAT1	2
BP	GO:0010717	regulation of epithelial to mesenchymal transition	2/28	90/18670	0.008007117	0.017598494	0.004954288	IL1B/IL6	2
BP	GO:0046849	bone remodeling	2/28	90/18670	0.008007117	0.017598494	0.004954288	EGFR/IL6	2
BP	GO:0071674	mononuclear cell migration	2/28	90/18670	0.008007117	0.017598494	0.004954288	IL6/TNF	2
BP	GO:0097485	neuron projection guidance	3/28	277/18670	0.008045444	0.017668165	0.004973902	ERBB2/MAPK1/VEGFA	3
BP	GO:0045638	negative regulation of myeloid cell differentiation	2/28	91/18670	0.008179502	0.017947781	0.005052619	IL4/MYC	2
BP	GO:0007589	body fluid secretion	2/28	93/18670	0.008529283	0.018684526	0.005260026	CCND1/VEGFA	2
BP	GO:0036473	cell death in response to oxidative stress	2/28	93/18670	0.008529283	0.018684526	0.005260026	AKT1/SIRT1	2
BP	GO:0044728	DNA methylation or demethylation	2/28	94/18670	0.008706668	0.019057452	0.005365011	FOS/MYC	2
BP	GO:0044262	cellular carbohydrate metabolic process	3/28	286/18670	0.008779304	0.019200676	0.005405331	AKT1/TP53/SIRT1	3
BP	GO:0042100	B cell proliferation	2/28	95/18670	0.008885709	0.019369828	0.00545295	CASP3/IL4	2
BP	GO:0044070	regulation of anion transport	2/28	95/18670	0.008885709	0.019369828	0.00545295	AKT1/IL1B	2
BP	GO:0045069	regulation of viral genome replication	2/28	95/18670	0.008885709	0.019369828	0.00545295	CXCL8/TNF	2
BP	GO:2000060	positive regulation of ubiquitin-dependent protein catabolic process	2/28	95/18670	0.008885709	0.019369828	0.00545295	AKT1/EGF	2
BP	GO:0071824	protein-DNA complex subunit organization	3/28	288/18670	0.008947574	0.019488751	0.005486429	ESR1/MYC/TP53	3
BP	GO:0048010	vascular endothelial growth factor receptor signaling pathway	2/28	96/18670	0.009066402	0.019699288	0.005545699	IL1B/VEGFA	2
BP	GO:0097327	response to antineoplastic agent	2/28	96/18670	0.009066402	0.019699288	0.005545699	EGFR/HMOX1	2
BP	GO:2001169	regulation of ATP biosynthetic process	2/28	96/18670	0.009066402	0.019699288	0.005545699	IL4/TP53	2
BP	GO:0001657	ureteric bud development	2/28	97/18670	0.009248741	0.020030173	0.005638849	MYC/VEGFA	2
BP	GO:0044773	mitotic DNA damage checkpoint	2/28	97/18670	0.009248741	0.020030173	0.005638849	CCND1/TP53	2
BP	GO:0048709	oligodendrocyte differentiation	2/28	97/18670	0.009248741	0.020030173	0.005638849	ERBB2/PPARG	2
BP	GO:0120162	positive regulation of cold-induced thermogenesis	2/28	97/18670	0.009248741	0.020030173	0.005638849	IL4/VEGFA	2
BP	GO:0009410	response to xenobiotic stimulus	3/28	292/18670	0.009289812	0.02010279	0.005659292	EGFR/PPARG/RELA	3
BP	GO:0051146	striated muscle cell differentiation	3/28	293/18670	0.009376562	0.020274058	0.005707507	AKT1/CASP3/VEGFA	3
BP	GO:0060191	regulation of lipase activity	2/28	98/18670	0.009432721	0.020345983	0.005727755	EGFR/ESR1	2
BP	GO:0072163	mesonephric epithelium development	2/28	98/18670	0.009432721	0.020345983	0.005727755	MYC/VEGFA	2
BP	GO:0072164	mesonephric tubule development	2/28	98/18670	0.009432721	0.020345983	0.005727755	MYC/VEGFA	2
BP	GO:0019395	fatty acid oxidation	2/28	99/18670	0.009618338	0.02072958	0.005835745	AKT1/PPARG	2
BP	GO:1903522	regulation of blood circulation	3/28	297/18670	0.009728341	0.020949724	0.005897719	AKT1/EGFR/PTGS2	3
BP	GO:0032649	regulation of interferon-gamma production	2/28	101/18670	0.009994462	0.021453491	0.006039539	IL1B/TNF	2
BP	GO:0034440	lipid oxidation	2/28	101/18670	0.009994462	0.021453491	0.006039539	AKT1/PPARG	2
BP	GO:0050830	defense response to Gram-positive bacterium	2/28	101/18670	0.009994462	0.021453491	0.006039539	IL6/TNF	2
BP	GO:0097006	regulation of plasma lipoprotein particle levels	2/28	101/18670	0.009994462	0.021453491	0.006039539	HMOX1/MPO	2
BP	GO:0001823	mesonephros development	2/28	102/18670	0.010184959	0.021844812	0.006149702	MYC/VEGFA	2
BP	GO:0032091	negative regulation of protein binding	2/28	103/18670	0.010377073	0.022221105	0.006255635	AKT1/MAPK8	2
BP	GO:0034766	negative regulation of ion transmembrane transport	2/28	103/18670	0.010377073	0.022221105	0.006255635	AKT1/MMP9	2
BP	GO:0019233	sensory perception of pain	2/28	104/18670	0.010570798	0.022599637	0.006362199	MAPK1/PTGS2	2
BP	GO:0030593	neutrophil chemotaxis	2/28	104/18670	0.010570798	0.022599637	0.006362199	IL1B/CXCL8	2
BP	GO:0007009	plasma membrane organization	2/28	105/18670	0.01076613	0.022998801	0.006474571	AKT1/AR	2
BP	GO:0043414	macromolecule methylation	3/28	309/18670	0.010829863	0.023116426	0.006507684	FOS/MYC/SIRT1	3
BP	GO:0002286	T cell activation involved in immune response	2/28	106/18670	0.010963065	0.023363333	0.006577193	IL6/TP53	2
BP	GO:0044774	mitotic DNA integrity checkpoint	2/28	106/18670	0.010963065	0.023363333	0.006577193	CCND1/TP53	2
BP	GO:0030330	DNA damage response, signal transduction by p53 class mediator	2/28	107/18670	0.011161596	0.023767424	0.006690952	TP53/SIRT1	2
BP	GO:0043010	camera-type eye development	3/28	314/18670	0.011309431	0.024063003	0.006774162	EGFR/JUN/VEGFA	3
BP	GO:0046916	cellular transition metal ion homeostasis	2/28	108/18670	0.01136172	0.024135732	0.006794637	HMOX1/MYC	2
BP	GO:0071156	regulation of cell cycle arrest	2/28	108/18670	0.01136172	0.024135732	0.006794637	CCND1/TP53	2
BP	GO:0006289	nucleotide-excision repair	2/28	109/18670	0.011563431	0.02454467	0.00690976	TP53/SIRT1	2
BP	GO:0006024	glycosaminoglycan biosynthetic process	2/28	110/18670	0.011766724	0.024956314	0.007025645	EGF/IL1B	2
BP	GO:0050868	negative regulation of T cell activation	2/28	112/18670	0.012178039	0.02580815	0.007265452	CASP3/ERBB2	2
BP	GO:0032609	interferon-gamma production	2/28	113/18670	0.012386051	0.026207312	0.007377823	IL1B/TNF	2
BP	GO:0046620	regulation of organ growth	2/28	113/18670	0.012386051	0.026207312	0.007377823	AKT1/MAPK1	2
BP	GO:0005976	polysaccharide metabolic process	2/28	114/18670	0.012595627	0.026608511	0.007490768	AKT1/EGF	2
BP	GO:0010633	negative regulation of epithelial cell migration	2/28	114/18670	0.012595627	0.026608511	0.007490768	IL4/PPARG	2
BP	GO:0019058	viral life cycle	3/28	328/18670	0.012717337	0.026844355	0.007557162	EGFR/CXCL8/TNF	3
BP	GO:0006023	aminoglycan biosynthetic process	2/28	115/18670	0.01280676	0.027011727	0.007604281	EGF/IL1B	2
BP	GO:0042742	defense response to bacterium	3/28	330/18670	0.012926349	0.027242407	0.007669221	IL6/MPO/TNF	3
BP	GO:0006304	DNA modification	2/28	116/18670	0.013019448	0.027395302	0.007712264	FOS/MYC	2
BP	GO:0007569	cell aging	2/28	116/18670	0.013019448	0.027395302	0.007712264	TP53/SIRT1	2
BP	GO:1900371	regulation of purine nucleotide biosynthetic process	2/28	117/18670	0.013233684	0.027779217	0.007820343	IL4/TP53	2
BP	GO:0015849	organic acid transport	3/28	333/18670	0.01324358	0.027779217	0.007820343	AKT1/IL1B/PPARG	3
BP	GO:0016042	lipid catabolic process	3/28	333/18670	0.01324358	0.027779217	0.007820343	AKT1/IL1B/TNF	3
BP	GO:0046942	carboxylic acid transport	3/28	333/18670	0.01324358	0.027779217	0.007820343	AKT1/IL1B/PPARG	3
BP	GO:0030808	regulation of nucleotide biosynthetic process	2/28	118/18670	0.013449464	0.028166748	0.00792944	IL4/TP53	2
BP	GO:1990266	neutrophil migration	2/28	118/18670	0.013449464	0.028166748	0.00792944	IL1B/CXCL8	2
BP	GO:0002698	negative regulation of immune effector process	2/28	120/18670	0.013885637	0.028989122	0.008160952	HMOX1/TNF	2
BP	GO:0017015	regulation of transforming growth factor beta receptor signaling pathway	2/28	120/18670	0.013885637	0.028989122	0.008160952	TP53/SIRT1	2
BP	GO:0072089	stem cell proliferation	2/28	120/18670	0.013885637	0.028989122	0.008160952	TP53/VEGFA	2
BP	GO:1903052	positive regulation of proteolysis involved in cellular protein catabolic process	2/28	120/18670	0.013885637	0.028989122	0.008160952	AKT1/EGF	2
BP	GO:0030968	endoplasmic reticulum unfolded protein response	2/28	121/18670	0.014106021	0.029426175	0.008283991	CCND1/CXCL8	2
BP	GO:0006282	regulation of DNA repair	2/28	122/18670	0.01432793	0.029772612	0.008381519	EGFR/SIRT1	2
BP	GO:0019079	viral genome replication	2/28	122/18670	0.01432793	0.029772612	0.008381519	CXCL8/TNF	2
BP	GO:0043500	muscle adaptation	2/28	122/18670	0.01432793	0.029772612	0.008381519	HMOX1/IL1B	2
BP	GO:1903578	regulation of ATP metabolic process	2/28	122/18670	0.01432793	0.029772612	0.008381519	IL4/TP53	2
BP	GO:1903844	regulation of cellular response to transforming growth factor beta stimulus	2/28	122/18670	0.01432793	0.029772612	0.008381519	TP53/SIRT1	2
BP	GO:0071621	granulocyte chemotaxis	2/28	123/18670	0.014551359	0.030002728	0.0084463	IL1B/CXCL8	2
BP	GO:0000012	single strand break repair	1/28	10/18670	0.014900079	0.030002728	0.0084463	SIRT1	1
BP	GO:0010918	positive regulation of mitochondrial membrane potential	1/28	10/18670	0.014900079	0.030002728	0.0084463	AKT1	1
BP	GO:0021924	cell proliferation in external granule layer	1/28	10/18670	0.014900079	0.030002728	0.0084463	EGF	1
BP	GO:0021930	cerebellar granule cell precursor proliferation	1/28	10/18670	0.014900079	0.030002728	0.0084463	EGF	1
BP	GO:0021936	regulation of cerebellar granule cell precursor proliferation	1/28	10/18670	0.014900079	0.030002728	0.0084463	EGF	1
BP	GO:0032025	response to cobalt ion	1/28	10/18670	0.014900079	0.030002728	0.0084463	CASP3	1
BP	GO:0032308	positive regulation of prostaglandin secretion	1/28	10/18670	0.014900079	0.030002728	0.0084463	IL1B	1
BP	GO:0033210	leptin-mediated signaling pathway	1/28	10/18670	0.014900079	0.030002728	0.0084463	SIRT1	1
BP	GO:0042536	negative regulation of tumor necrosis factor biosynthetic process	1/28	10/18670	0.014900079	0.030002728	0.0084463	IL4	1
BP	GO:0045657	positive regulation of monocyte differentiation	1/28	10/18670	0.014900079	0.030002728	0.0084463	JUN	1
BP	GO:0045713	low-density lipoprotein particle receptor biosynthetic process	1/28	10/18670	0.014900079	0.030002728	0.0084463	PPARG	1
BP	GO:0045741	positive regulation of epidermal growth factor-activated receptor activity	1/28	10/18670	0.014900079	0.030002728	0.0084463	EGF	1
BP	GO:0045792	negative regulation of cell size	1/28	10/18670	0.014900079	0.030002728	0.0084463	AKT1	1
BP	GO:0045945	positive regulation of transcription by RNA polymerase III	1/28	10/18670	0.014900079	0.030002728	0.0084463	AR	1
BP	GO:0046322	negative regulation of fatty acid oxidation	1/28	10/18670	0.014900079	0.030002728	0.0084463	AKT1	1
BP	GO:0048304	positive regulation of isotype switching to IgG isotypes	1/28	10/18670	0.014900079	0.030002728	0.0084463	IL4	1
BP	GO:0060068	vagina development	1/28	10/18670	0.014900079	0.030002728	0.0084463	ESR1	1
BP	GO:0060513	prostatic bud formation	1/28	10/18670	0.014900079	0.030002728	0.0084463	AR	1
BP	GO:0060768	regulation of epithelial cell proliferation involved in prostate gland development	1/28	10/18670	0.014900079	0.030002728	0.0084463	AR	1
BP	GO:0070091	glucagon secretion	1/28	10/18670	0.014900079	0.030002728	0.0084463	IL6	1
BP	GO:0070391	response to lipoteichoic acid	1/28	10/18670	0.014900079	0.030002728	0.0084463	RELA	1
BP	GO:0071104	response to interleukin-9	1/28	10/18670	0.014900079	0.030002728	0.0084463	STAT1	1
BP	GO:0071223	cellular response to lipoteichoic acid	1/28	10/18670	0.014900079	0.030002728	0.0084463	RELA	1
BP	GO:0071281	cellular response to iron ion	1/28	10/18670	0.014900079	0.030002728	0.0084463	HMOX1	1
BP	GO:0090037	positive regulation of protein kinase C signaling	1/28	10/18670	0.014900079	0.030002728	0.0084463	VEGFA	1
BP	GO:0090154	positive regulation of sphingolipid biosynthetic process	1/28	10/18670	0.014900079	0.030002728	0.0084463	TNF	1
BP	GO:0090336	positive regulation of brown fat cell differentiation	1/28	10/18670	0.014900079	0.030002728	0.0084463	PTGS2	1
BP	GO:0097050	type B pancreatic cell apoptotic process	1/28	10/18670	0.014900079	0.030002728	0.0084463	IL6	1
BP	GO:0097278	complement-dependent cytotoxicity	1/28	10/18670	0.014900079	0.030002728	0.0084463	IL4	1
BP	GO:0106049	regulation of cellular response to osmotic stress	1/28	10/18670	0.014900079	0.030002728	0.0084463	PTGS2	1
BP	GO:0140052	cellular response to oxidised low-density lipoprotein particle stimulus	1/28	10/18670	0.014900079	0.030002728	0.0084463	AKT1	1
BP	GO:1900122	positive regulation of receptor binding	1/28	10/18670	0.014900079	0.030002728	0.0084463	MMP9	1
BP	GO:1900222	negative regulation of amyloid-beta clearance	1/28	10/18670	0.014900079	0.030002728	0.0084463	TNF	1
BP	GO:1901033	positive regulation of response to reactive oxygen species	1/28	10/18670	0.014900079	0.030002728	0.0084463	TNF	1
BP	GO:1901725	regulation of histone deacetylase activity	1/28	10/18670	0.014900079	0.030002728	0.0084463	VEGFA	1
BP	GO:1902237	positive regulation of endoplasmic reticulum stress-induced intrinsic apoptotic signaling pathway	1/28	10/18670	0.014900079	0.030002728	0.0084463	SIRT1	1
BP	GO:2000109	regulation of macrophage apoptotic process	1/28	10/18670	0.014900079	0.030002728	0.0084463	SIRT1	1
BP	GO:2000304	positive regulation of ceramide biosynthetic process	1/28	10/18670	0.014900079	0.030002728	0.0084463	TNF	1
BP	GO:2000480	negative regulation of cAMP-dependent protein kinase activity	1/28	10/18670	0.014900079	0.030002728	0.0084463	SIRT1	1
BP	GO:2000628	regulation of miRNA metabolic process	1/28	10/18670	0.014900079	0.030002728	0.0084463	RELA	1
BP	GO:0031929	TOR signaling	2/28	125/18670	0.015002759	0.030163919	0.008491678	AKT1/SIRT1	2
BP	GO:2000134	negative regulation of G1/S transition of mitotic cell cycle	2/28	125/18670	0.015002759	0.030163919	0.008491678	CCND1/TP53	2
BP	GO:0032479	regulation of type I interferon production	2/28	126/18670	0.015230721	0.030553124	0.008601247	RELA/STAT1	2
BP	GO:0045667	regulation of osteoblast differentiation	2/28	126/18670	0.015230721	0.030553124	0.008601247	IL6/TNF	2
BP	GO:0090101	negative regulation of transmembrane receptor protein serine/threonine kinase signaling pathway	2/28	126/18670	0.015230721	0.030553124	0.008601247	TP53/SIRT1	2
BP	GO:0002576	platelet degranulation	2/28	128/18670	0.015691145	0.031429445	0.008847947	EGF/VEGFA	2
BP	GO:0032606	type I interferon production	2/28	128/18670	0.015691145	0.031429445	0.008847947	RELA/STAT1	2
BP	GO:0000185	activation of MAPKKK activity	1/28	11/18670	0.016378257	0.031947098	0.008993675	TNF	1
BP	GO:0002887	negative regulation of myeloid leukocyte mediated immunity	1/28	11/18670	0.016378257	0.031947098	0.008993675	HMOX1	1
BP	GO:0002923	regulation of humoral immune response mediated by circulating immunoglobulin	1/28	11/18670	0.016378257	0.031947098	0.008993675	TNF	1
BP	GO:0009629	response to gravity	1/28	11/18670	0.016378257	0.031947098	0.008993675	FOS	1
BP	GO:0019371	cyclooxygenase pathway	1/28	11/18670	0.016378257	0.031947098	0.008993675	PTGS2	1
BP	GO:0021534	cell proliferation in hindbrain	1/28	11/18670	0.016378257	0.031947098	0.008993675	EGF	1
BP	GO:0031915	positive regulation of synaptic plasticity	1/28	11/18670	0.016378257	0.031947098	0.008993675	PTGS2	1
BP	GO:0032306	regulation of prostaglandin secretion	1/28	11/18670	0.016378257	0.031947098	0.008993675	IL1B	1
BP	GO:0033148	positive regulation of intracellular estrogen receptor signaling pathway	1/28	11/18670	0.016378257	0.031947098	0.008993675	AR	1
BP	GO:0033234	negative regulation of protein sumoylation	1/28	11/18670	0.016378257	0.031947098	0.008993675	RELA	1
BP	GO:0043117	positive regulation of vascular permeability	1/28	11/18670	0.016378257	0.031947098	0.008993675	VEGFA	1
BP	GO:0043129	surfactant homeostasis	1/28	11/18670	0.016378257	0.031947098	0.008993675	VEGFA	1
BP	GO:0043619	regulation of transcription from RNA polymerase II promoter in response to oxidative stress	1/28	11/18670	0.016378257	0.031947098	0.008993675	HMOX1	1
BP	GO:0046007	negative regulation of activated T cell proliferation	1/28	11/18670	0.016378257	0.031947098	0.008993675	CASP3	1
BP	GO:0051024	positive regulation of immunoglobulin secretion	1/28	11/18670	0.016378257	0.031947098	0.008993675	IL6	1
BP	GO:0051573	negative regulation of histone H3-K9 methylation	1/28	11/18670	0.016378257	0.031947098	0.008993675	SIRT1	1
BP	GO:0051574	positive regulation of histone H3-K9 methylation	1/28	11/18670	0.016378257	0.031947098	0.008993675	SIRT1	1
BP	GO:0060439	trachea morphogenesis	1/28	11/18670	0.016378257	0.031947098	0.008993675	MAPK1	1
BP	GO:0060525	prostate glandular acinus development	1/28	11/18670	0.016378257	0.031947098	0.008993675	ESR1	1
BP	GO:0060767	epithelial cell proliferation involved in prostate gland development	1/28	11/18670	0.016378257	0.031947098	0.008993675	AR	1
BP	GO:0060947	cardiac vascular smooth muscle cell differentiation	1/28	11/18670	0.016378257	0.031947098	0.008993675	VEGFA	1
BP	GO:0061307	cardiac neural crest cell differentiation involved in heart development	1/28	11/18670	0.016378257	0.031947098	0.008993675	MAPK1	1
BP	GO:0061308	cardiac neural crest cell development involved in heart development	1/28	11/18670	0.016378257	0.031947098	0.008993675	MAPK1	1
BP	GO:0070106	interleukin-27-mediated signaling pathway	1/28	11/18670	0.016378257	0.031947098	0.008993675	STAT1	1
BP	GO:0070673	response to interleukin-18	1/28	11/18670	0.016378257	0.031947098	0.008993675	AKT1	1
BP	GO:0070757	interleukin-35-mediated signaling pathway	1/28	11/18670	0.016378257	0.031947098	0.008993675	STAT1	1
BP	GO:0070857	regulation of bile acid biosynthetic process	1/28	11/18670	0.016378257	0.031947098	0.008993675	SIRT1	1
BP	GO:0071803	positive regulation of podosome assembly	1/28	11/18670	0.016378257	0.031947098	0.008993675	TNF	1
BP	GO:0072584	caveolin-mediated endocytosis	1/28	11/18670	0.016378257	0.031947098	0.008993675	MAPK1	1
BP	GO:1900112	regulation of histone H3-K9 trimethylation	1/28	11/18670	0.016378257	0.031947098	0.008993675	SIRT1	1
BP	GO:1902946	protein localization to early endosome	1/28	11/18670	0.016378257	0.031947098	0.008993675	EGF	1
BP	GO:1905668	positive regulation of protein localization to endosome	1/28	11/18670	0.016378257	0.031947098	0.008993675	EGF	1
BP	GO:1990440	positive regulation of transcription from RNA polymerase II promoter in response to endoplasmic reticulum stress	1/28	11/18670	0.016378257	0.031947098	0.008993675	TP53	1
BP	GO:2000551	regulation of T-helper 2 cell cytokine production	1/28	11/18670	0.016378257	0.031947098	0.008993675	IL6	1
BP	GO:0030183	B cell differentiation	2/28	131/18670	0.01639296	0.031947098	0.008993675	IL4/TP53	2
BP	GO:0055076	transition metal ion homeostasis	2/28	131/18670	0.01639296	0.031947098	0.008993675	HMOX1/MYC	2
BP	GO:1902807	negative regulation of cell cycle G1/S phase transition	2/28	131/18670	0.01639296	0.031947098	0.008993675	CCND1/TP53	2
BP	GO:0001654	eye development	3/28	362/18670	0.016541755	0.032213527	0.00906868	EGFR/JUN/VEGFA	3
BP	GO:0042177	negative regulation of protein catabolic process	2/28	132/18670	0.016629861	0.032337862	0.009103682	EGFR/RELA	2
BP	GO:0042552	myelination	2/28	132/18670	0.016629861	0.032337862	0.009103682	AKT1/ERBB2	2
BP	GO:0030111	regulation of Wnt signaling pathway	3/28	363/18670	0.016663023	0.032378731	0.009115187	EGF/EGFR/ESR1	3
BP	GO:0006066	alcohol metabolic process	3/28	364/18670	0.016784796	0.0325916	0.009175114	IL1B/IL4/TNF	3
BP	GO:0042770	signal transduction in response to DNA damage	2/28	133/18670	0.016868235	0.032729778	0.009214013	TP53/SIRT1	2
BP	GO:0032259	methylation	3/28	366/18670	0.01702986	0.032931508	0.009270804	FOS/MYC/SIRT1	3
BP	GO:0150063	visual system development	3/28	366/18670	0.01702986	0.032931508	0.009270804	EGFR/JUN/VEGFA	3
BP	GO:0002920	regulation of humoral immune response	2/28	134/18670	0.017108079	0.032931508	0.009270804	IL1B/TNF	2
BP	GO:0006766	vitamin metabolic process	2/28	134/18670	0.017108079	0.032931508	0.009270804	IL1B/TNF	2
BP	GO:0007006	mitochondrial membrane organization	2/28	134/18670	0.017108079	0.032931508	0.009270804	MAPK8/TP53	2
BP	GO:0007272	ensheathment of neurons	2/28	134/18670	0.017108079	0.032931508	0.009270804	AKT1/ERBB2	2
BP	GO:0008366	axon ensheathment	2/28	134/18670	0.017108079	0.032931508	0.009270804	AKT1/ERBB2	2
BP	GO:0030260	entry into host cell	2/28	134/18670	0.017108079	0.032931508	0.009270804	EGFR/CXCL8	2
BP	GO:0044409	entry into host	2/28	134/18670	0.017108079	0.032931508	0.009270804	EGFR/CXCL8	2
BP	GO:0051806	entry into cell of other organism involved in symbiotic interaction	2/28	134/18670	0.017108079	0.032931508	0.009270804	EGFR/CXCL8	2
BP	GO:0051828	entry into other organism involved in symbiotic interaction	2/28	134/18670	0.017108079	0.032931508	0.009270804	EGFR/CXCL8	2
BP	GO:0030198	extracellular matrix organization	3/28	368/18670	0.017276948	0.033232571	0.009355559	IL6/MMP9/TNF	3
BP	GO:0007292	female gamete generation	2/28	136/18670	0.017592154	0.033520812	0.009436703	PTGS2/SIRT1	2
BP	GO:0048880	sensory system development	3/28	371/18670	0.017651379	0.033520812	0.009436703	EGFR/JUN/VEGFA	3
BP	GO:0002551	mast cell chemotaxis	1/28	12/18670	0.017854296	0.033520812	0.009436703	VEGFA	1
BP	GO:0002674	negative regulation of acute inflammatory response	1/28	12/18670	0.017854296	0.033520812	0.009436703	PPARG	1
BP	GO:0002863	positive regulation of inflammatory response to antigenic stimulus	1/28	12/18670	0.017854296	0.033520812	0.009436703	TNF	1
BP	GO:0003337	mesenchymal to epithelial transition involved in metanephros morphogenesis	1/28	12/18670	0.017854296	0.033520812	0.009436703	STAT1	1
BP	GO:0006983	ER overload response	1/28	12/18670	0.017854296	0.033520812	0.009436703	TP53	1
BP	GO:0010623	programmed cell death involved in cell development	1/28	12/18670	0.017854296	0.033520812	0.009436703	IL1B	1
BP	GO:0010889	regulation of sequestering of triglyceride	1/28	12/18670	0.017854296	0.033520812	0.009436703	PPARG	1
BP	GO:0010960	magnesium ion homeostasis	1/28	12/18670	0.017854296	0.033520812	0.009436703	EGFR	1
BP	GO:0032429	regulation of phospholipase A2 activity	1/28	12/18670	0.017854296	0.033520812	0.009436703	EGFR	1
BP	GO:0042659	regulation of cell fate specification	1/28	12/18670	0.017854296	0.033520812	0.009436703	AR	1
BP	GO:0043922	negative regulation by host of viral transcription	1/28	12/18670	0.017854296	0.033520812	0.009436703	JUN	1
BP	GO:0045416	positive regulation of interleukin-8 biosynthetic process	1/28	12/18670	0.017854296	0.033520812	0.009436703	TNF	1
BP	GO:0048302	regulation of isotype switching to IgG isotypes	1/28	12/18670	0.017854296	0.033520812	0.009436703	IL4	1
BP	GO:0051549	positive regulation of keratinocyte migration	1/28	12/18670	0.017854296	0.033520812	0.009436703	MMP9	1
BP	GO:0051798	positive regulation of hair follicle development	1/28	12/18670	0.017854296	0.033520812	0.009436703	TNF	1
BP	GO:0060442	branching involved in prostate gland morphogenesis	1/28	12/18670	0.017854296	0.033520812	0.009436703	ESR1	1
BP	GO:0060742	epithelial cell differentiation involved in prostate gland development	1/28	12/18670	0.017854296	0.033520812	0.009436703	AR	1
BP	GO:0070243	regulation of thymocyte apoptotic process	1/28	12/18670	0.017854296	0.033520812	0.009436703	TP53	1
BP	GO:0070486	leukocyte aggregation	1/28	12/18670	0.017854296	0.033520812	0.009436703	IL1B	1
BP	GO:0071639	positive regulation of monocyte chemotactic protein-1 production	1/28	12/18670	0.017854296	0.033520812	0.009436703	IL1B	1
BP	GO:0071679	commissural neuron axon guidance	1/28	12/18670	0.017854296	0.033520812	0.009436703	VEGFA	1
BP	GO:0071888	macrophage apoptotic process	1/28	12/18670	0.017854296	0.033520812	0.009436703	SIRT1	1
BP	GO:0072520	seminiferous tubule development	1/28	12/18670	0.017854296	0.033520812	0.009436703	AR	1
BP	GO:0072540	T-helper 17 cell lineage commitment	1/28	12/18670	0.017854296	0.033520812	0.009436703	IL6	1
BP	GO:0097201	negative regulation of transcription from RNA polymerase II promoter in response to stress	1/28	12/18670	0.017854296	0.033520812	0.009436703	JUN	1
BP	GO:0097531	mast cell migration	1/28	12/18670	0.017854296	0.033520812	0.009436703	VEGFA	1
BP	GO:1900402	regulation of carbohydrate metabolic process by regulation of transcription from RNA polymerase II promoter	1/28	12/18670	0.017854296	0.033520812	0.009436703	TP53	1
BP	GO:1902510	regulation of apoptotic DNA fragmentation	1/28	12/18670	0.017854296	0.033520812	0.009436703	IL6	1
BP	GO:1905461	positive regulation of vascular associated smooth muscle cell apoptotic process	1/28	12/18670	0.017854296	0.033520812	0.009436703	PPARG	1
BP	GO:1905666	regulation of protein localization to endosome	1/28	12/18670	0.017854296	0.033520812	0.009436703	EGF	1
BP	GO:2000121	regulation of removal of superoxide radicals	1/28	12/18670	0.017854296	0.033520812	0.009436703	TNF	1
BP	GO:2000341	regulation of chemokine (C-X-C motif) ligand 2 production	1/28	12/18670	0.017854296	0.033520812	0.009436703	TNF	1
BP	GO:0002831	regulation of response to biotic stimulus	2/28	139/18670	0.018329171	0.034339824	0.00966727	IL1B/STAT1	2
BP	GO:0045580	regulation of T cell differentiation	2/28	139/18670	0.018329171	0.034339824	0.00966727	ERBB2/IL4	2
BP	GO:0050715	positive regulation of cytokine secretion	2/28	139/18670	0.018329171	0.034339824	0.00966727	IL1B/TNF	2
BP	GO:0001837	epithelial to mesenchymal transition	2/28	140/18670	0.018577732	0.034707942	0.009770902	IL1B/IL6	2
BP	GO:0034620	cellular response to unfolded protein	2/28	140/18670	0.018577732	0.034707942	0.009770902	CCND1/CXCL8	2
BP	GO:0046330	positive regulation of JNK cascade	2/28	140/18670	0.018577732	0.034707942	0.009770902	IL1B/TNF	2
BP	GO:1903364	positive regulation of cellular protein catabolic process	2/28	140/18670	0.018577732	0.034707942	0.009770902	AKT1/EGF	2
BP	GO:0050709	negative regulation of protein secretion	2/28	141/18670	0.01882773	0.035125772	0.009888528	IL1B/TNF	2
BP	GO:0097530	granulocyte migration	2/28	141/18670	0.01882773	0.035125772	0.009888528	IL1B/CXCL8	2
BP	GO:0050871	positive regulation of B cell activation	2/28	142/18670	0.01907916	0.035156317	0.009897127	IL4/IL6	2
BP	GO:1900542	regulation of purine nucleotide metabolic process	2/28	142/18670	0.01907916	0.035156317	0.009897127	IL4/TP53	2
BP	GO:0002679	respiratory burst involved in defense response	1/28	13/18670	0.019328199	0.035156317	0.009897127	MPO	1
BP	GO:0007171	activation of transmembrane receptor protein tyrosine kinase activity	1/28	13/18670	0.019328199	0.035156317	0.009897127	EGF	1
BP	GO:0007494	midgut development	1/28	13/18670	0.019328199	0.035156317	0.009897127	EGFR	1
BP	GO:0010745	negative regulation of macrophage derived foam cell differentiation	1/28	13/18670	0.019328199	0.035156317	0.009897127	PPARG	1
BP	GO:0010763	positive regulation of fibroblast migration	1/28	13/18670	0.019328199	0.035156317	0.009897127	AKT1	1
BP	GO:0031953	negative regulation of protein autophosphorylation	1/28	13/18670	0.019328199	0.035156317	0.009897127	JUN	1
BP	GO:0032725	positive regulation of granulocyte macrophage colony-stimulating factor production	1/28	13/18670	0.019328199	0.035156317	0.009897127	IL1B	1
BP	GO:0033004	negative regulation of mast cell activation	1/28	13/18670	0.019328199	0.035156317	0.009897127	HMOX1	1
BP	GO:0033127	regulation of histone phosphorylation	1/28	13/18670	0.019328199	0.035156317	0.009897127	IL1B	1
BP	GO:0034374	low-density lipoprotein particle remodeling	1/28	13/18670	0.019328199	0.035156317	0.009897127	MPO	1
BP	GO:0042635	positive regulation of hair cycle	1/28	13/18670	0.019328199	0.035156317	0.009897127	TNF	1
BP	GO:0043301	negative regulation of leukocyte degranulation	1/28	13/18670	0.019328199	0.035156317	0.009897127	HMOX1	1
BP	GO:0043568	positive regulation of insulin-like growth factor receptor signaling pathway	1/28	13/18670	0.019328199	0.035156317	0.009897127	AR	1
BP	GO:0045086	positive regulation of interleukin-2 biosynthetic process	1/28	13/18670	0.019328199	0.035156317	0.009897127	IL1B	1
BP	GO:0045602	negative regulation of endothelial cell differentiation	1/28	13/18670	0.019328199	0.035156317	0.009897127	VEGFA	1
BP	GO:0045779	negative regulation of bone resorption	1/28	13/18670	0.019328199	0.035156317	0.009897127	IL6	1
BP	GO:0047484	regulation of response to osmotic stress	1/28	13/18670	0.019328199	0.035156317	0.009897127	PTGS2	1
BP	GO:0048291	isotype switching to IgG isotypes	1/28	13/18670	0.019328199	0.035156317	0.009897127	IL4	1
BP	GO:0048875	chemical homeostasis within a tissue	1/28	13/18670	0.019328199	0.035156317	0.009897127	VEGFA	1
BP	GO:0060100	positive regulation of phagocytosis, engulfment	1/28	13/18670	0.019328199	0.035156317	0.009897127	PPARG	1
BP	GO:0060601	lateral sprouting from an epithelium	1/28	13/18670	0.019328199	0.035156317	0.009897127	AR	1
BP	GO:0060712	spongiotrophoblast layer development	1/28	13/18670	0.019328199	0.035156317	0.009897127	AKT1	1
BP	GO:0070431	nucleotide-binding oligomerization domain containing 2 signaling pathway	1/28	13/18670	0.019328199	0.035156317	0.009897127	RELA	1
BP	GO:0070914	UV-damage excision repair	1/28	13/18670	0.019328199	0.035156317	0.009897127	SIRT1	1
BP	GO:0072182	regulation of nephron tubule epithelial cell differentiation	1/28	13/18670	0.019328199	0.035156317	0.009897127	STAT1	1
BP	GO:0090239	regulation of histone H4 acetylation	1/28	13/18670	0.019328199	0.035156317	0.009897127	SIRT1	1
BP	GO:0090399	replicative senescence	1/28	13/18670	0.019328199	0.035156317	0.009897127	TP53	1
BP	GO:0090594	inflammatory response to wounding	1/28	13/18670	0.019328199	0.035156317	0.009897127	HMOX1	1
BP	GO:1902894	negative regulation of pri-miRNA transcription by RNA polymerase II	1/28	13/18670	0.019328199	0.035156317	0.009897127	RELA	1
BP	GO:1903960	negative regulation of anion transmembrane transport	1/28	13/18670	0.019328199	0.035156317	0.009897127	AKT1	1
BP	GO:1904251	regulation of bile acid metabolic process	1/28	13/18670	0.019328199	0.035156317	0.009897127	SIRT1	1
BP	GO:1905155	positive regulation of membrane invagination	1/28	13/18670	0.019328199	0.035156317	0.009897127	PPARG	1
BP	GO:0044344	cellular response to fibroblast growth factor stimulus	2/28	143/18670	0.019332018	0.035156317	0.009897127	CXCL8/MAPK1	2
BP	GO:0106106	cold-induced thermogenesis	2/28	143/18670	0.019332018	0.035156317	0.009897127	IL4/VEGFA	2
BP	GO:0120161	regulation of cold-induced thermogenesis	2/28	143/18670	0.019332018	0.035156317	0.009897127	IL4/VEGFA	2
BP	GO:0000077	DNA damage checkpoint	2/28	145/18670	0.019842001	0.03605915	0.010151291	CCND1/TP53	2
BP	GO:0006140	regulation of nucleotide metabolic process	2/28	146/18670	0.020099115	0.036427085	0.010254871	IL4/TP53	2
BP	GO:0035264	multicellular organism growth	2/28	146/18670	0.020099115	0.036427085	0.010254871	AR/TP53	2
BP	GO:0051250	negative regulation of lymphocyte activation	2/28	146/18670	0.020099115	0.036427085	0.010254871	CASP3/ERBB2	2
BP	GO:2000241	regulation of reproductive process	2/28	146/18670	0.020099115	0.036427085	0.010254871	AR/ESR1	2
BP	GO:0014706	striated muscle tissue development	3/28	390/18670	0.020128961	0.036456393	0.010263122	FOS/MAPK1/VEGFA	3
BP	GO:0019359	nicotinamide nucleotide biosynthetic process	2/28	147/18670	0.02035764	0.036770643	0.010351588	PTGS2/TP53	2
BP	GO:0019363	pyridine nucleotide biosynthetic process	2/28	147/18670	0.02035764	0.036770643	0.010351588	PTGS2/TP53	2
BP	GO:0043524	negative regulation of neuron apoptotic process	2/28	147/18670	0.02035764	0.036770643	0.010351588	HMOX1/JUN	2
BP	GO:0090263	positive regulation of canonical Wnt signaling pathway	2/28	147/18670	0.02035764	0.036770643	0.010351588	EGF/EGFR	2
BP	GO:0002792	negative regulation of peptide secretion	2/28	148/18670	0.02061757	0.03706315	0.010433935	IL1B/TNF	2
BP	GO:0035148	tube formation	2/28	148/18670	0.02061757	0.03706315	0.010433935	CASP3/VEGFA	2
BP	GO:0010959	regulation of metal ion transport	3/28	394/18670	0.020673994	0.03706315	0.010433935	AKT1/EGF/PTGS2	3
BP	GO:0031937	positive regulation of chromatin silencing	1/28	14/18670	0.020799969	0.03706315	0.010433935	SIRT1	1
BP	GO:0032310	prostaglandin secretion	1/28	14/18670	0.020799969	0.03706315	0.010433935	IL1B	1
BP	GO:0034356	NAD biosynthesis via nicotinamide riboside salvage pathway	1/28	14/18670	0.020799969	0.03706315	0.010433935	PTGS2	1
BP	GO:0035112	genitalia morphogenesis	1/28	14/18670	0.020799969	0.03706315	0.010433935	AR	1
BP	GO:0035358	regulation of peroxisome proliferator activated receptor signaling pathway	1/28	14/18670	0.020799969	0.03706315	0.010433935	SIRT1	1
BP	GO:0036295	cellular response to increased oxygen levels	1/28	14/18670	0.020799969	0.03706315	0.010433935	PPARG	1
BP	GO:0048308	organelle inheritance	1/28	14/18670	0.020799969	0.03706315	0.010433935	MAPK1	1
BP	GO:0048313	Golgi inheritance	1/28	14/18670	0.020799969	0.03706315	0.010433935	MAPK1	1
BP	GO:0050862	positive regulation of T cell receptor signaling pathway	1/28	14/18670	0.020799969	0.03706315	0.010433935	RELA	1
BP	GO:0051547	regulation of keratinocyte migration	1/28	14/18670	0.020799969	0.03706315	0.010433935	MMP9	1
BP	GO:0070234	positive regulation of T cell apoptotic process	1/28	14/18670	0.020799969	0.03706315	0.010433935	TP53	1
BP	GO:0071391	cellular response to estrogen stimulus	1/28	14/18670	0.020799969	0.03706315	0.010433935	ESR1	1
BP	GO:0072216	positive regulation of metanephros development	1/28	14/18670	0.020799969	0.03706315	0.010433935	MYC	1
BP	GO:0072567	chemokine (C-X-C motif) ligand 2 production	1/28	14/18670	0.020799969	0.03706315	0.010433935	TNF	1
BP	GO:1901722	regulation of cell proliferation involved in kidney development	1/28	14/18670	0.020799969	0.03706315	0.010433935	MYC	1
BP	GO:1903351	cellular response to dopamine	1/28	14/18670	0.020799969	0.03706315	0.010433935	MAPK1	1
BP	GO:1903624	regulation of DNA catabolic process	1/28	14/18670	0.020799969	0.03706315	0.010433935	IL6	1
BP	GO:0010639	negative regulation of organelle organization	3/28	395/18670	0.020811529	0.03706315	0.010433935	AKT1/TP53/SIRT1	3
BP	GO:1903900	regulation of viral life cycle	2/28	149/18670	0.020878901	0.037133522	0.010453746	CXCL8/TNF	2
BP	GO:2000058	regulation of ubiquitin-dependent protein catabolic process	2/28	149/18670	0.020878901	0.037133522	0.010453746	AKT1/EGF	2
BP	GO:0018205	peptidyl-lysine modification	3/28	397/18670	0.021088131	0.037480638	0.010551465	IL1B/RELA/SIRT1	3
BP	GO:0016331	morphogenesis of embryonic epithelium	2/28	150/18670	0.021141628	0.037500719	0.010557118	AR/CASP3	2
BP	GO:0071774	response to fibroblast growth factor	2/28	150/18670	0.021141628	0.037500719	0.010557118	CXCL8/MAPK1	2
BP	GO:0072525	pyridine-containing compound biosynthetic process	2/28	150/18670	0.021141628	0.037500719	0.010557118	PTGS2/TP53	2
BP	GO:0016999	antibiotic metabolic process	2/28	151/18670	0.021405747	0.037918753	0.010674802	EGFR/MPO	2
BP	GO:0055088	lipid homeostasis	2/28	151/18670	0.021405747	0.037918753	0.010674802	PPARG/SIRT1	2
BP	GO:0030902	hindbrain development	2/28	152/18670	0.021671254	0.038363588	0.010800031	EGF/TP53	2
BP	GO:0030168	platelet activation	2/28	153/18670	0.021938144	0.038652849	0.010881463	IL6/MAPK1	2
BP	GO:1990845	adaptive thermogenesis	2/28	154/18670	0.022206412	0.038652849	0.010881463	IL4/VEGFA	2
BP	GO:0015671	oxygen transport	1/28	15/18670	0.022269608	0.038652849	0.010881463	MYC	1
BP	GO:0030238	male sex determination	1/28	15/18670	0.022269608	0.038652849	0.010881463	AR	1
BP	GO:0030812	negative regulation of nucleotide catabolic process	1/28	15/18670	0.022269608	0.038652849	0.010881463	TP53	1
BP	GO:0032645	regulation of granulocyte macrophage colony-stimulating factor production	1/28	15/18670	0.022269608	0.038652849	0.010881463	IL1B	1
BP	GO:0032736	positive regulation of interleukin-13 production	1/28	15/18670	0.022269608	0.038652849	0.010881463	IL4	1
BP	GO:0035067	negative regulation of histone acetylation	1/28	15/18670	0.022269608	0.038652849	0.010881463	SIRT1	1
BP	GO:0035635	entry of bacterium into host cell	1/28	15/18670	0.022269608	0.038652849	0.010881463	CXCL8	1
BP	GO:0042976	activation of Janus kinase activity	1/28	15/18670	0.022269608	0.038652849	0.010881463	IL4	1
BP	GO:0043518	negative regulation of DNA damage response, signal transduction by p53 class mediator	1/28	15/18670	0.022269608	0.038652849	0.010881463	SIRT1	1
BP	GO:0045838	positive regulation of membrane potential	1/28	15/18670	0.022269608	0.038652849	0.010881463	AKT1	1
BP	GO:0046321	positive regulation of fatty acid oxidation	1/28	15/18670	0.022269608	0.038652849	0.010881463	PPARG	1
BP	GO:0046851	negative regulation of bone remodeling	1/28	15/18670	0.022269608	0.038652849	0.010881463	IL6	1
BP	GO:0048569	post-embryonic animal organ development	1/28	15/18670	0.022269608	0.038652849	0.010881463	VEGFA	1
BP	GO:0051198	negative regulation of coenzyme metabolic process	1/28	15/18670	0.022269608	0.038652849	0.010881463	TP53	1
BP	GO:0051770	positive regulation of nitric-oxide synthase biosynthetic process	1/28	15/18670	0.022269608	0.038652849	0.010881463	STAT1	1
BP	GO:0055089	fatty acid homeostasis	1/28	15/18670	0.022269608	0.038652849	0.010881463	SIRT1	1
BP	GO:0060099	regulation of phagocytosis, engulfment	1/28	15/18670	0.022269608	0.038652849	0.010881463	PPARG	1
BP	GO:0060766	negative regulation of androgen receptor signaling pathway	1/28	15/18670	0.022269608	0.038652849	0.010881463	SIRT1	1
BP	GO:0060841	venous blood vessel development	1/28	15/18670	0.022269608	0.038652849	0.010881463	VEGFA	1
BP	GO:0071801	regulation of podosome assembly	1/28	15/18670	0.022269608	0.038652849	0.010881463	TNF	1
BP	GO:0072160	nephron tubule epithelial cell differentiation	1/28	15/18670	0.022269608	0.038652849	0.010881463	STAT1	1
BP	GO:0072283	metanephric renal vesicle morphogenesis	1/28	15/18670	0.022269608	0.038652849	0.010881463	STAT1	1
BP	GO:0090197	positive regulation of chemokine secretion	1/28	15/18670	0.022269608	0.038652849	0.010881463	TNF	1
BP	GO:1903350	response to dopamine	1/28	15/18670	0.022269608	0.038652849	0.010881463	MAPK1	1
BP	GO:1903358	regulation of Golgi organization	1/28	15/18670	0.022269608	0.038652849	0.010881463	MAPK1	1
BP	GO:1903729	regulation of plasma membrane organization	1/28	15/18670	0.022269608	0.038652849	0.010881463	AR	1
BP	GO:2000402	negative regulation of lymphocyte migration	1/28	15/18670	0.022269608	0.038652849	0.010881463	AKT1	1
BP	GO:2001028	positive regulation of endothelial cell chemotaxis	1/28	15/18670	0.022269608	0.038652849	0.010881463	VEGFA	1
BP	GO:0060537	muscle tissue development	3/28	408/18670	0.022646	0.039280569	0.011058177	FOS/MAPK1/VEGFA	3
BP	GO:0016573	histone acetylation	2/28	156/18670	0.022747068	0.039404602	0.011093095	IL1B/SIRT1	2
BP	GO:0051053	negative regulation of DNA metabolic process	2/28	156/18670	0.022747068	0.039404602	0.011093095	PPARG/TP53	2
BP	GO:0007517	muscle organ development	3/28	410/18670	0.022935901	0.039705916	0.01117792	FOS/MAPK1/SIRT1	3
BP	GO:0031570	DNA integrity checkpoint	2/28	157/18670	0.023019445	0.039824686	0.011211356	CCND1/TP53	2
BP	GO:0001780	neutrophil homeostasis	1/28	16/18670	0.023737121	0.040307749	0.011347347	IL6	1
BP	GO:0002295	T-helper cell lineage commitment	1/28	16/18670	0.023737121	0.040307749	0.011347347	IL6	1
BP	GO:0002739	regulation of cytokine secretion involved in immune response	1/28	16/18670	0.023737121	0.040307749	0.011347347	TNF	1
BP	GO:0002830	positive regulation of type 2 immune response	1/28	16/18670	0.023737121	0.040307749	0.011347347	IL6	1
BP	GO:0006206	pyrimidine nucleobase metabolic process	1/28	16/18670	0.023737121	0.040307749	0.011347347	MAPK1	1
BP	GO:0010225	response to UV-C	1/28	16/18670	0.023737121	0.040307749	0.011347347	TP53	1
BP	GO:0010875	positive regulation of cholesterol efflux	1/28	16/18670	0.023737121	0.040307749	0.011347347	SIRT1	1
BP	GO:0010885	regulation of cholesterol storage	1/28	16/18670	0.023737121	0.040307749	0.011347347	PPARG	1
BP	GO:0010934	macrophage cytokine production	1/28	16/18670	0.023737121	0.040307749	0.011347347	SIRT1	1
BP	GO:0019372	lipoxygenase pathway	1/28	16/18670	0.023737121	0.040307749	0.011347347	PTGS2	1
BP	GO:0030889	negative regulation of B cell proliferation	1/28	16/18670	0.023737121	0.040307749	0.011347347	CASP3	1
BP	GO:0032225	regulation of synaptic transmission, dopaminergic	1/28	16/18670	0.023737121	0.040307749	0.011347347	PTGS2	1
BP	GO:0032305	positive regulation of icosanoid secretion	1/28	16/18670	0.023737121	0.040307749	0.011347347	IL1B	1
BP	GO:0032604	granulocyte macrophage colony-stimulating factor production	1/28	16/18670	0.023737121	0.040307749	0.011347347	IL1B	1
BP	GO:0036124	histone H3-K9 trimethylation	1/28	16/18670	0.023737121	0.040307749	0.011347347	SIRT1	1
BP	GO:0043217	myelin maintenance	1/28	16/18670	0.023737121	0.040307749	0.011347347	AKT1	1
BP	GO:0045722	positive regulation of gluconeogenesis	1/28	16/18670	0.023737121	0.040307749	0.011347347	SIRT1	1
BP	GO:0045986	negative regulation of smooth muscle contraction	1/28	16/18670	0.023737121	0.040307749	0.011347347	PTGS2	1
BP	GO:0046325	negative regulation of glucose import	1/28	16/18670	0.023737121	0.040307749	0.011347347	TNF	1
BP	GO:0060572	morphogenesis of an epithelial bud	1/28	16/18670	0.023737121	0.040307749	0.011347347	AR	1
BP	GO:0070886	positive regulation of calcineurin-NFAT signaling cascade	1/28	16/18670	0.023737121	0.040307749	0.011347347	TNF	1
BP	GO:0090036	regulation of protein kinase C signaling	1/28	16/18670	0.023737121	0.040307749	0.011347347	VEGFA	1
BP	GO:0090153	regulation of sphingolipid biosynthetic process	1/28	16/18670	0.023737121	0.040307749	0.011347347	TNF	1
BP	GO:0106058	positive regulation of calcineurin-mediated signaling	1/28	16/18670	0.023737121	0.040307749	0.011347347	TNF	1
BP	GO:1902001	fatty acid transmembrane transport	1/28	16/18670	0.023737121	0.040307749	0.011347347	AKT1	1
BP	GO:1902166	negative regulation of intrinsic apoptotic signaling pathway in response to DNA damage by p53 class mediator	1/28	16/18670	0.023737121	0.040307749	0.011347347	SIRT1	1
BP	GO:1905038	regulation of membrane lipid metabolic process	1/28	16/18670	0.023737121	0.040307749	0.011347347	TNF	1
BP	GO:1905153	regulation of membrane invagination	1/28	16/18670	0.023737121	0.040307749	0.011347347	PPARG	1
BP	GO:2000303	regulation of ceramide biosynthetic process	1/28	16/18670	0.023737121	0.040307749	0.011347347	TNF	1
BP	GO:0006754	ATP biosynthetic process	2/28	160/18670	0.023844728	0.040464701	0.011391531	IL4/TP53	2
BP	GO:0018393	internal peptidyl-lysine acetylation	2/28	161/18670	0.024122524	0.040884074	0.011509592	IL1B/SIRT1	2
BP	GO:0035967	cellular response to topologically incorrect protein	2/28	161/18670	0.024122524	0.040884074	0.011509592	CCND1/CXCL8	2
BP	GO:0000723	telomere maintenance	2/28	162/18670	0.024401663	0.041330898	0.011635381	MYC/MAPK1	2
BP	GO:0007088	regulation of mitotic nuclear division	2/28	164/18670	0.024963955	0.041941256	0.011807208	EGF/IL1B	2
BP	GO:0006089	lactate metabolic process	1/28	17/18670	0.02520251	0.041941256	0.011807208	TP53	1
BP	GO:0006978	DNA damage response, signal transduction by p53 class mediator resulting in transcription of p21 class mediator	1/28	17/18670	0.02520251	0.041941256	0.011807208	TP53	1
BP	GO:0008340	determination of adult lifespan	1/28	17/18670	0.02520251	0.041941256	0.011807208	TP53	1
BP	GO:0010224	response to UV-B	1/28	17/18670	0.02520251	0.041941256	0.011807208	RELA	1
BP	GO:0010715	regulation of extracellular matrix disassembly	1/28	17/18670	0.02520251	0.041941256	0.011807208	IL6	1
BP	GO:0015732	prostaglandin transport	1/28	17/18670	0.02520251	0.041941256	0.011807208	IL1B	1
BP	GO:0030540	female genitalia development	1/28	17/18670	0.02520251	0.041941256	0.011807208	ESR1	1
BP	GO:0031000	response to caffeine	1/28	17/18670	0.02520251	0.041941256	0.011807208	PPARG	1
BP	GO:0032740	positive regulation of interleukin-17 production	1/28	17/18670	0.02520251	0.041941256	0.011807208	IL6	1
BP	GO:0033145	positive regulation of intracellular steroid hormone receptor signaling pathway	1/28	17/18670	0.02520251	0.041941256	0.011807208	AR	1
BP	GO:0033599	regulation of mammary gland epithelial cell proliferation	1/28	17/18670	0.02520251	0.041941256	0.011807208	CCND1	1
BP	GO:0035729	cellular response to hepatocyte growth factor stimulus	1/28	17/18670	0.02520251	0.041941256	0.011807208	RELA	1
BP	GO:0036270	response to diuretic	1/28	17/18670	0.02520251	0.041941256	0.011807208	PPARG	1
BP	GO:0042953	lipoprotein transport	1/28	17/18670	0.02520251	0.041941256	0.011807208	PPARG	1
BP	GO:0043373	CD4-positive, alpha-beta T cell lineage commitment	1/28	17/18670	0.02520251	0.041941256	0.011807208	IL6	1
BP	GO:0043923	positive regulation by host of viral transcription	1/28	17/18670	0.02520251	0.041941256	0.011807208	JUN	1
BP	GO:0044872	lipoprotein localization	1/28	17/18670	0.02520251	0.041941256	0.011807208	PPARG	1
BP	GO:0045091	regulation of single stranded viral RNA replication via double stranded DNA intermediate	1/28	17/18670	0.02520251	0.041941256	0.011807208	CXCL8	1
BP	GO:0045725	positive regulation of glycogen biosynthetic process	1/28	17/18670	0.02520251	0.041941256	0.011807208	AKT1	1
BP	GO:0060644	mammary gland epithelial cell differentiation	1/28	17/18670	0.02520251	0.041941256	0.011807208	AKT1	1
BP	GO:0060850	regulation of transcription involved in cell fate commitment	1/28	17/18670	0.02520251	0.041941256	0.011807208	PPARG	1
BP	GO:0070242	thymocyte apoptotic process	1/28	17/18670	0.02520251	0.041941256	0.011807208	TP53	1
BP	GO:0071850	mitotic cell cycle arrest	1/28	17/18670	0.02520251	0.041941256	0.011807208	TP53	1
BP	GO:1901524	regulation of mitophagy	1/28	17/18670	0.02520251	0.041941256	0.011807208	TP53	1
BP	GO:1904355	positive regulation of telomere capping	1/28	17/18670	0.02520251	0.041941256	0.011807208	MAPK1	1
BP	GO:2000641	regulation of early endosome to late endosome transport	1/28	17/18670	0.02520251	0.041941256	0.011807208	MAPK1	1
BP	GO:2001267	regulation of cysteine-type endopeptidase activity involved in apoptotic signaling pathway	1/28	17/18670	0.02520251	0.041941256	0.011807208	MMP9	1
BP	GO:0007093	mitotic cell cycle checkpoint	2/28	165/18670	0.025247099	0.041989249	0.011820719	CCND1/TP53	2
BP	GO:0006475	internal protein amino acid acetylation	2/28	166/18670	0.025531569	0.042409448	0.011939012	IL1B/SIRT1	2
BP	GO:0090288	negative regulation of cellular response to growth factor stimulus	2/28	166/18670	0.025531569	0.042409448	0.011939012	TP53/SIRT1	2
BP	GO:0018394	peptidyl-lysine acetylation	2/28	169/18670	0.026392894	0.043427589	0.012225637	IL1B/SIRT1	2
BP	GO:0045619	regulation of lymphocyte differentiation	2/28	169/18670	0.026392894	0.043427589	0.012225637	ERBB2/IL4	2
BP	GO:0050728	negative regulation of inflammatory response	2/28	169/18670	0.026392894	0.043427589	0.012225637	IL4/PPARG	2
BP	GO:0007221	positive regulation of transcription of Notch receptor target	1/28	18/18670	0.026665778	0.043427589	0.012225637	STAT1	1
BP	GO:0007252	I-kappaB phosphorylation	1/28	18/18670	0.026665778	0.043427589	0.012225637	AKT1	1
BP	GO:0010878	cholesterol storage	1/28	18/18670	0.026665778	0.043427589	0.012225637	PPARG	1
BP	GO:0031293	membrane protein intracellular domain proteolysis	1/28	18/18670	0.026665778	0.043427589	0.012225637	RELA	1
BP	GO:0031998	regulation of fatty acid beta-oxidation	1/28	18/18670	0.026665778	0.043427589	0.012225637	AKT1	1
BP	GO:0039692	single stranded viral RNA replication via double stranded DNA intermediate	1/28	18/18670	0.026665778	0.043427589	0.012225637	CXCL8	1
BP	GO:0042772	DNA damage response, signal transduction resulting in transcription	1/28	18/18670	0.026665778	0.043427589	0.012225637	TP53	1
BP	GO:0043011	myeloid dendritic cell differentiation	1/28	18/18670	0.026665778	0.043427589	0.012225637	IL4	1
BP	GO:0044320	cellular response to leptin stimulus	1/28	18/18670	0.026665778	0.043427589	0.012225637	SIRT1	1
BP	GO:0045780	positive regulation of bone resorption	1/28	18/18670	0.026665778	0.043427589	0.012225637	EGFR	1
BP	GO:0046852	positive regulation of bone remodeling	1/28	18/18670	0.026665778	0.043427589	0.012225637	EGFR	1
BP	GO:0048739	cardiac muscle fiber development	1/28	18/18670	0.026665778	0.043427589	0.012225637	VEGFA	1
BP	GO:0051782	negative regulation of cell division	1/28	18/18670	0.026665778	0.043427589	0.012225637	MYC	1
BP	GO:0060977	coronary vasculature morphogenesis	1/28	18/18670	0.026665778	0.043427589	0.012225637	VEGFA	1
BP	GO:0070230	positive regulation of lymphocyte apoptotic process	1/28	18/18670	0.026665778	0.043427589	0.012225637	TP53	1
BP	GO:0070875	positive regulation of glycogen metabolic process	1/28	18/18670	0.026665778	0.043427589	0.012225637	AKT1	1
BP	GO:0071318	cellular response to ATP	1/28	18/18670	0.026665778	0.043427589	0.012225637	PTGS2	1
BP	GO:0071605	monocyte chemotactic protein-1 production	1/28	18/18670	0.026665778	0.043427589	0.012225637	IL1B	1
BP	GO:0071637	regulation of monocyte chemotactic protein-1 production	1/28	18/18670	0.026665778	0.043427589	0.012225637	IL1B	1
BP	GO:0072077	renal vesicle morphogenesis	1/28	18/18670	0.026665778	0.043427589	0.012225637	STAT1	1
BP	GO:0090190	positive regulation of branching involved in ureteric bud morphogenesis	1/28	18/18670	0.026665778	0.043427589	0.012225637	VEGFA	1
BP	GO:0090196	regulation of chemokine secretion	1/28	18/18670	0.026665778	0.043427589	0.012225637	TNF	1
BP	GO:0150079	negative regulation of neuroinflammatory response	1/28	18/18670	0.026665778	0.043427589	0.012225637	IL4	1
BP	GO:1902165	regulation of intrinsic apoptotic signaling pathway in response to DNA damage by p53 class mediator	1/28	18/18670	0.026665778	0.043427589	0.012225637	SIRT1	1
BP	GO:2000047	regulation of cell-cell adhesion mediated by cadherin	1/28	18/18670	0.026665778	0.043427589	0.012225637	VEGFA	1
BP	GO:2000193	positive regulation of fatty acid transport	1/28	18/18670	0.026665778	0.043427589	0.012225637	IL1B	1
BP	GO:2000479	regulation of cAMP-dependent protein kinase activity	1/28	18/18670	0.026665778	0.043427589	0.012225637	SIRT1	1
BP	GO:2000647	negative regulation of stem cell proliferation	1/28	18/18670	0.026665778	0.043427589	0.012225637	TP53	1
BP	GO:2000757	negative regulation of peptidyl-lysine acetylation	1/28	18/18670	0.026665778	0.043427589	0.012225637	SIRT1	1
BP	GO:0009206	purine ribonucleoside triphosphate biosynthetic process	2/28	171/18670	0.026973663	0.04390219	0.012359246	IL4/TP53	2
BP	GO:0010256	endomembrane system organization	3/28	438/18670	0.02720966	0.044259276	0.012459772	AKT1/AR/MAPK1	3
BP	GO:0009145	purine nucleoside triphosphate biosynthetic process	2/28	172/18670	0.027266001	0.044296867	0.012470354	IL4/TP53	2
BP	GO:0021543	pallium development	2/28	172/18670	0.027266001	0.044296867	0.012470354	CASP3/EGFR	2
BP	GO:0016525	negative regulation of angiogenesis	2/28	173/18670	0.027559635	0.044746642	0.012596974	PPARG/STAT1	2
BP	GO:0002363	alpha-beta T cell lineage commitment	1/28	19/18670	0.028126927	0.044993983	0.012666605	IL6	1
BP	GO:0002544	chronic inflammatory response	1/28	19/18670	0.028126927	0.044993983	0.012666605	TNF	1
BP	GO:0010663	positive regulation of striated muscle cell apoptotic process	1/28	19/18670	0.028126927	0.044993983	0.012666605	TP53	1
BP	GO:0010666	positive regulation of cardiac muscle cell apoptotic process	1/28	19/18670	0.028126927	0.044993983	0.012666605	TP53	1
BP	GO:0015669	gas transport	1/28	19/18670	0.028126927	0.044993983	0.012666605	MYC	1
BP	GO:0032026	response to magnesium ion	1/28	19/18670	0.028126927	0.044993983	0.012666605	CCND1	1
BP	GO:0032303	regulation of icosanoid secretion	1/28	19/18670	0.028126927	0.044993983	0.012666605	IL1B	1
BP	GO:0032930	positive regulation of superoxide anion generation	1/28	19/18670	0.028126927	0.044993983	0.012666605	EGFR	1
BP	GO:0033189	response to vitamin A	1/28	19/18670	0.028126927	0.044993983	0.012666605	PPARG	1
BP	GO:0035728	response to hepatocyte growth factor	1/28	19/18670	0.028126927	0.044993983	0.012666605	RELA	1
BP	GO:0036303	lymph vessel morphogenesis	1/28	19/18670	0.028126927	0.044993983	0.012666605	VEGFA	1
BP	GO:0045076	regulation of interleukin-2 biosynthetic process	1/28	19/18670	0.028126927	0.044993983	0.012666605	IL1B	1
BP	GO:0045414	regulation of interleukin-8 biosynthetic process	1/28	19/18670	0.028126927	0.044993983	0.012666605	TNF	1
BP	GO:0051546	keratinocyte migration	1/28	19/18670	0.028126927	0.044993983	0.012666605	MMP9	1
BP	GO:0060231	mesenchymal to epithelial transition	1/28	19/18670	0.028126927	0.044993983	0.012666605	STAT1	1
BP	GO:0060438	trachea development	1/28	19/18670	0.028126927	0.044993983	0.012666605	MAPK1	1
BP	GO:0071243	cellular response to arsenic-containing substance	1/28	19/18670	0.028126927	0.044993983	0.012666605	HMOX1	1
BP	GO:0071800	podosome assembly	1/28	19/18670	0.028126927	0.044993983	0.012666605	TNF	1
BP	GO:0072087	renal vesicle development	1/28	19/18670	0.028126927	0.044993983	0.012666605	STAT1	1
BP	GO:0090201	negative regulation of release of cytochrome c from mitochondria	1/28	19/18670	0.028126927	0.044993983	0.012666605	AKT1	1
BP	GO:1900409	positive regulation of cellular response to oxidative stress	1/28	19/18670	0.028126927	0.044993983	0.012666605	TNF	1
BP	GO:1905288	vascular associated smooth muscle cell apoptotic process	1/28	19/18670	0.028126927	0.044993983	0.012666605	PPARG	1
BP	GO:1905459	regulation of vascular associated smooth muscle cell apoptotic process	1/28	19/18670	0.028126927	0.044993983	0.012666605	PPARG	1
BP	GO:0032200	telomere organization	2/28	175/18670	0.028150774	0.044993983	0.012666605	MYC/MAPK1	2
BP	GO:0046165	alcohol biosynthetic process	2/28	175/18670	0.028150774	0.044993983	0.012666605	IL1B/TNF	2
BP	GO:2000181	negative regulation of blood vessel morphogenesis	2/28	175/18670	0.028150774	0.044993983	0.012666605	PPARG/STAT1	2
BP	GO:0006986	response to unfolded protein	2/28	176/18670	0.028448271	0.045415025	0.012785135	CCND1/CXCL8	2
BP	GO:0050796	regulation of insulin secretion	2/28	176/18670	0.028448271	0.045415025	0.012785135	IL1B/TNF	2
BP	GO:0009201	ribonucleoside triphosphate biosynthetic process	2/28	177/18670	0.028747048	0.045837099	0.012903957	IL4/TP53	2
BP	GO:0048469	cell maturation	2/28	177/18670	0.028747048	0.045837099	0.012903957	PPARG/VEGFA	2
BP	GO:0006611	protein export from nucleus	2/28	179/18670	0.029348422	0.046397748	0.01306179	IL1B/TP53	2
BP	GO:0008361	regulation of cell size	2/28	179/18670	0.029348422	0.046397748	0.01306179	AKT1/VEGFA	2
BP	GO:0030177	positive regulation of Wnt signaling pathway	2/28	179/18670	0.029348422	0.046397748	0.01306179	EGF/EGFR	2
BP	GO:0002374	cytokine secretion involved in immune response	1/28	20/18670	0.029585961	0.046397748	0.01306179	TNF	1
BP	GO:0002827	positive regulation of T-helper 1 type immune response	1/28	20/18670	0.029585961	0.046397748	0.01306179	IL1B	1
BP	GO:0010042	response to manganese ion	1/28	20/18670	0.029585961	0.046397748	0.01306179	PTGS2	1
BP	GO:0030220	platelet formation	1/28	20/18670	0.029585961	0.046397748	0.01306179	CASP3	1
BP	GO:0031061	negative regulation of histone methylation	1/28	20/18670	0.029585961	0.046397748	0.01306179	SIRT1	1
BP	GO:0032042	mitochondrial DNA metabolic process	1/28	20/18670	0.029585961	0.046397748	0.01306179	TP53	1
BP	GO:0032495	response to muramyl dipeptide	1/28	20/18670	0.029585961	0.046397748	0.01306179	RELA	1
BP	GO:0032793	positive regulation of CREB transcription factor activity	1/28	20/18670	0.029585961	0.046397748	0.01306179	VEGFA	1
BP	GO:0034104	negative regulation of tissue remodeling	1/28	20/18670	0.029585961	0.046397748	0.01306179	IL6	1
BP	GO:0034393	positive regulation of smooth muscle cell apoptotic process	1/28	20/18670	0.029585961	0.046397748	0.01306179	PPARG	1
BP	GO:0035458	cellular response to interferon-beta	1/28	20/18670	0.029585961	0.046397748	0.01306179	STAT1	1
BP	GO:0042228	interleukin-8 biosynthetic process	1/28	20/18670	0.029585961	0.046397748	0.01306179	TNF	1
BP	GO:0043369	CD4-positive or CD8-positive, alpha-beta T cell lineage commitment	1/28	20/18670	0.029585961	0.046397748	0.01306179	IL6	1
BP	GO:0043586	tongue development	1/28	20/18670	0.029585961	0.046397748	0.01306179	EGFR	1
BP	GO:0051767	nitric-oxide synthase biosynthetic process	1/28	20/18670	0.029585961	0.046397748	0.01306179	STAT1	1
BP	GO:0051769	regulation of nitric-oxide synthase biosynthetic process	1/28	20/18670	0.029585961	0.046397748	0.01306179	STAT1	1
BP	GO:0051797	regulation of hair follicle development	1/28	20/18670	0.029585961	0.046397748	0.01306179	TNF	1
BP	GO:0060602	branch elongation of an epithelium	1/28	20/18670	0.029585961	0.046397748	0.01306179	ESR1	1
BP	GO:0070932	histone H3 deacetylation	1/28	20/18670	0.029585961	0.046397748	0.01306179	SIRT1	1
BP	GO:0071636	positive regulation of transforming growth factor beta production	1/28	20/18670	0.029585961	0.046397748	0.01306179	PTGS2	1
BP	GO:0072234	metanephric nephron tubule development	1/28	20/18670	0.029585961	0.046397748	0.01306179	STAT1	1
BP	GO:0090195	chemokine secretion	1/28	20/18670	0.029585961	0.046397748	0.01306179	TNF	1
BP	GO:0090370	negative regulation of cholesterol efflux	1/28	20/18670	0.029585961	0.046397748	0.01306179	EGF	1
BP	GO:1903978	regulation of microglial cell activation	1/28	20/18670	0.029585961	0.046397748	0.01306179	IL6	1
BP	GO:2000774	positive regulation of cellular senescence	1/28	20/18670	0.029585961	0.046397748	0.01306179	SIRT1	1
BP	GO:0006338	chromatin remodeling	2/28	182/18670	0.030259974	0.047426861	0.013351503	ESR1/MYC	2
BP	GO:0009127	purine nucleoside monophosphate biosynthetic process	2/28	183/18670	0.030566338	0.047850768	0.013470841	IL4/TP53	2
BP	GO:0009168	purine ribonucleoside monophosphate biosynthetic process	2/28	183/18670	0.030566338	0.047850768	0.013470841	IL4/TP53	2
BP	GO:0031290	retinal ganglion cell axon guidance	1/28	21/18670	0.031042883	0.04808851	0.013537769	VEGFA	1
BP	GO:0032332	positive regulation of chondrocyte differentiation	1/28	21/18670	0.031042883	0.04808851	0.013537769	RELA	1
BP	GO:0032682	negative regulation of chemokine production	1/28	21/18670	0.031042883	0.04808851	0.013537769	IL6	1
BP	GO:0032891	negative regulation of organic acid transport	1/28	21/18670	0.031042883	0.04808851	0.013537769	AKT1	1
BP	GO:0032986	protein-DNA complex disassembly	1/28	21/18670	0.031042883	0.04808851	0.013537769	MYC	1
BP	GO:0035162	embryonic hemopoiesis	1/28	21/18670	0.031042883	0.04808851	0.013537769	VEGFA	1
BP	GO:0036344	platelet morphogenesis	1/28	21/18670	0.031042883	0.04808851	0.013537769	CASP3	1
BP	GO:0036499	PERK-mediated unfolded protein response	1/28	21/18670	0.031042883	0.04808851	0.013537769	CXCL8	1
BP	GO:0043153	entrainment of circadian clock by photoperiod	1/28	21/18670	0.031042883	0.04808851	0.013537769	TP53	1
BP	GO:0043984	histone H4-K16 acetylation	1/28	21/18670	0.031042883	0.04808851	0.013537769	SIRT1	1
BP	GO:0055093	response to hyperoxia	1/28	21/18670	0.031042883	0.04808851	0.013537769	PPARG	1
BP	GO:0061213	positive regulation of mesonephros development	1/28	21/18670	0.031042883	0.04808851	0.013537769	VEGFA	1
BP	GO:0071498	cellular response to fluid shear stress	1/28	21/18670	0.031042883	0.04808851	0.013537769	PTGS2	1
BP	GO:1902884	positive regulation of response to oxidative stress	1/28	21/18670	0.031042883	0.04808851	0.013537769	TNF	1
BP	GO:1903055	positive regulation of extracellular matrix organization	1/28	21/18670	0.031042883	0.04808851	0.013537769	IL6	1
BP	GO:1903392	negative regulation of adherens junction organization	1/28	21/18670	0.031042883	0.04808851	0.013537769	VEGFA	1
BP	GO:2000269	regulation of fibroblast apoptotic process	1/28	21/18670	0.031042883	0.04808851	0.013537769	TP53	1
BP	GO:2000810	regulation of bicellular tight junction assembly	1/28	21/18670	0.031042883	0.04808851	0.013537769	TNF	1
BP	GO:0007369	gastrulation	2/28	185/18670	0.031182814	0.048277225	0.013590896	MMP9/TP53	2
BP	GO:0003012	muscle system process	3/28	465/18670	0.031710877	0.049066278	0.013813028	HMOX1/IL1B/PTGS2	3
BP	GO:0048167	regulation of synaptic plasticity	2/28	187/18670	0.031804256	0.049153709	0.013837641	MAPK1/PTGS2	2
BP	GO:1901343	negative regulation of vasculature development	2/28	187/18670	0.031804256	0.049153709	0.013837641	PPARG/STAT1	2
BP	GO:0009142	nucleoside triphosphate biosynthetic process	2/28	188/18670	0.03211683	0.049451402	0.013921447	IL4/TP53	2
BP	GO:0051783	regulation of nuclear division	2/28	188/18670	0.03211683	0.049451402	0.013921447	EGF/IL1B	2
BP	GO:0007409	axonogenesis	3/28	468/18670	0.032233989	0.049451402	0.013921447	ERBB2/MAPK1/VEGFA	3
BP	GO:0019362	pyridine nucleotide metabolic process	2/28	189/18670	0.032430633	0.049451402	0.013921447	PTGS2/TP53	2
BP	GO:0046496	nicotinamide nucleotide metabolic process	2/28	189/18670	0.032430633	0.049451402	0.013921447	PTGS2/TP53	2
BP	GO:0000423	mitophagy	1/28	22/18670	0.032497695	0.049451402	0.013921447	TP53	1
BP	GO:0001759	organ induction	1/28	22/18670	0.032497695	0.049451402	0.013921447	AR	1
BP	GO:0002052	positive regulation of neuroblast proliferation	1/28	22/18670	0.032497695	0.049451402	0.013921447	VEGFA	1
BP	GO:0010226	response to lithium ion	1/28	22/18670	0.032497695	0.049451402	0.013921447	PTGS2	1
BP	GO:0010869	regulation of receptor biosynthetic process	1/28	22/18670	0.032497695	0.049451402	0.013921447	PPARG	1
BP	GO:0030878	thyroid gland development	1/28	22/18670	0.032497695	0.049451402	0.013921447	MAPK1	1
BP	GO:0031281	positive regulation of cyclase activity	1/28	22/18670	0.032497695	0.049451402	0.013921447	MAPK8	1
BP	GO:0031342	negative regulation of cell killing	1/28	22/18670	0.032497695	0.049451402	0.013921447	IL4	1
BP	GO:0032656	regulation of interleukin-13 production	1/28	22/18670	0.032497695	0.049451402	0.013921447	IL4	1
BP	GO:0032727	positive regulation of interferon-alpha production	1/28	22/18670	0.032497695	0.049451402	0.013921447	STAT1	1
BP	GO:0032928	regulation of superoxide anion generation	1/28	22/18670	0.032497695	0.049451402	0.013921447	EGFR	1
BP	GO:0033233	regulation of protein sumoylation	1/28	22/18670	0.032497695	0.049451402	0.013921447	RELA	1
BP	GO:0042094	interleukin-2 biosynthetic process	1/28	22/18670	0.032497695	0.049451402	0.013921447	IL1B	1
BP	GO:0045717	negative regulation of fatty acid biosynthetic process	1/28	22/18670	0.032497695	0.049451402	0.013921447	SIRT1	1
BP	GO:0045943	positive regulation of transcription by RNA polymerase I	1/28	22/18670	0.032497695	0.049451402	0.013921447	ERBB2	1
BP	GO:0046628	positive regulation of insulin receptor signaling pathway	1/28	22/18670	0.032497695	0.049451402	0.013921447	SIRT1	1
BP	GO:0051195	negative regulation of cofactor metabolic process	1/28	22/18670	0.032497695	0.049451402	0.013921447	TP53	1
BP	GO:0060065	uterus development	1/28	22/18670	0.032497695	0.049451402	0.013921447	ESR1	1
BP	GO:0071404	cellular response to low-density lipoprotein particle stimulus	1/28	22/18670	0.032497695	0.049451402	0.013921447	PPARG	1
BP	GO:0090189	regulation of branching involved in ureteric bud morphogenesis	1/28	22/18670	0.032497695	0.049451402	0.013921447	VEGFA	1
BP	GO:1901984	negative regulation of protein acetylation	1/28	22/18670	0.032497695	0.049451402	0.013921447	SIRT1	1
BP	GO:2000773	negative regulation of cellular senescence	1/28	22/18670	0.032497695	0.049451402	0.013921447	SIRT1	1
CC	GO:0000790	nuclear chromatin	8/28	377/19717	3.69075E-08	3.83838E-06	2.4864E-06	AR/ESR1/JUN/MYC/RELA/STAT1/TP53/SIRT1	8
CC	GO:0045121	membrane raft	6/28	315/19717	4.44088E-06	0.000145615	9.43256E-05	CASP3/EGFR/HMOX1/MAPK1/PTGS2/TNF	6
CC	GO:0098857	membrane microdomain	6/28	316/19717	4.52247E-06	0.000145615	9.43256E-05	CASP3/EGFR/HMOX1/MAPK1/PTGS2/TNF	6
CC	GO:0098589	membrane region	6/28	328/19717	5.60058E-06	0.000145615	9.43256E-05	CASP3/EGFR/HMOX1/MAPK1/PTGS2/TNF	6
CC	GO:0090575	RNA polymerase II transcription factor complex	4/28	163/19717	7.89492E-05	0.001642143	0.001063737	FOS/JUN/PPARG/TP53	4
CC	GO:0031983	vesicle lumen	5/28	339/19717	0.000103551	0.001794886	0.001162679	EGF/EGFR/MPO/MAPK1/VEGFA	5
CC	GO:0005667	transcription factor complex	5/28	365/19717	0.000146387	0.002174891	0.001408836	FOS/JUN/PPARG/RELA/TP53	5
CC	GO:0044798	nuclear transcription factor complex	4/28	201/19717	0.000177158	0.002263069	0.001465956	FOS/JUN/PPARG/TP53	4
CC	GO:0005901	caveola	3/28	80/19717	0.000195843	0.002263069	0.001465956	HMOX1/MAPK1/PTGS2	3
CC	GO:0017053	transcriptional repressor complex	3/28	84/19717	0.000226265	0.002353152	0.001524309	CCND1/JUN/SIRT1	3
CC	GO:0044853	plasma membrane raft	3/28	109/19717	0.000486823	0.00460269	0.0029815	HMOX1/MAPK1/PTGS2	3
CC	GO:0005719	nuclear euchromatin	2/28	30/19717	0.000825403	0.007153491	0.00463384	JUN/SIRT1	2
CC	GO:0034774	secretory granule lumen	4/28	321/19717	0.001036831	0.007879889	0.005104382	EGF/MPO/MAPK1/VEGFA	4
CC	GO:0009925	basal plasma membrane	2/28	34/19717	0.001060754	0.007879889	0.005104382	EGFR/ERBB2	2
CC	GO:0060205	cytoplasmic vesicle lumen	4/28	338/19717	0.001254796	0.008609865	0.005577241	EGF/MPO/MAPK1/VEGFA	4
CC	GO:0000791	euchromatin	2/28	38/19717	0.001324595	0.008609865	0.005577241	JUN/SIRT1	2
CC	GO:0045178	basal part of cell	2/28	51/19717	0.002375128	0.014530196	0.009412273	EGFR/ERBB2	2
CC	GO:0031093	platelet alpha granule lumen	2/28	67/19717	0.004061429	0.023466034	0.01520067	EGF/VEGFA	2
CC	GO:0031091	platelet alpha granule	2/28	91/19717	0.007365929	0.038302833	0.024811552	EGF/VEGFA	2
CC	GO:0035578	azurophil granule lumen	2/28	91/19717	0.007365929	0.038302833	0.024811552	MPO/MAPK1	2
CC	GO:0016605	PML body	2/28	99/19717	0.008665024	0.0429125	0.027797571	TP53/SIRT1	2
MF	GO:0005126	cytokine receptor binding	8/28	286/17697	9.90774E-09	9.6844E-07	3.86853E-07	CASP3/IL1B/IL4/IL6/CXCL8/STAT1/TNF/VEGFA	8
MF	GO:0019902	phosphatase binding	7/28	185/17697	1.19763E-08	9.6844E-07	3.86853E-07	AKT1/EGFR/ERBB2/PPARG/MAPK1/STAT1/TP53	7
MF	GO:0001228	DNA-binding transcription activator activity, RNA polymerase II-specific	9/28	439/17697	1.48991E-08	9.6844E-07	3.86853E-07	AR/ESR1/FOS/JUN/MYC/RELA/STAT1/TP53/SIRT1	9
MF	GO:0019903	protein phosphatase binding	6/28	140/17697	7.1854E-08	3.50288E-06	1.39926E-06	AKT1/EGFR/ERBB2/PPARG/STAT1/TP53	6
MF	GO:0001085	RNA polymerase II transcription factor binding	6/28	155/17697	1.31619E-07	5.13313E-06	2.05048E-06	AR/ESR1/FOS/JUN/PPARG/TP53	6
MF	GO:0033613	activating transcription factor binding	5/28	85/17697	2.04457E-07	6.64485E-06	2.65435E-06	FOS/JUN/MYC/PPARG/RELA	5
MF	GO:0005125	cytokine activity	6/28	220/17697	1.03344E-06	2.87887E-05	1.14999E-05	IL1B/IL4/IL6/CXCL8/TNF/VEGFA	6
MF	GO:0001047	core promoter binding	4/28	55/17697	1.61718E-06	3.94188E-05	1.57462E-05	FOS/MYC/STAT1/TP53	4
MF	GO:0070851	growth factor receptor binding	5/28	134/17697	1.97317E-06	4.2752E-05	1.70777E-05	EGF/IL1B/IL4/IL6/VEGFA	5
MF	GO:0001091	RNA polymerase II basal transcription factor binding	3/28	20/17697	3.97144E-06	7.74432E-05	3.09355E-05	AR/ESR1/TP53	3
MF	GO:0070491	repressing transcription factor binding	4/28	71/17697	4.52785E-06	8.02665E-05	3.20633E-05	MYC/PPARG/RELA/STAT1	4
MF	GO:0048018	receptor ligand activity	7/28	482/17697	7.67048E-06	0.000124645	4.97909E-05	EGF/IL1B/IL4/IL6/CXCL8/TNF/VEGFA	7
MF	GO:0000980	RNA polymerase II distal enhancer sequence-specific DNA binding	4/28	99/17697	1.70168E-05	0.000237635	9.49255E-05	JUN/RELA/TP53/SIRT1	4
MF	GO:0051721	protein phosphatase 2A binding	3/28	32/17697	1.70609E-05	0.000237635	9.49255E-05	AKT1/STAT1/TP53	3
MF	GO:0042826	histone deacetylase binding	4/28	111/17697	2.67227E-05	0.000347395	0.00013877	CCND1/MAPK8/RELA/TP53	4
MF	GO:0001158	enhancer sequence-specific DNA binding	4/28	119/17697	3.51248E-05	0.000428084	0.000171003	JUN/RELA/TP53/SIRT1	4
MF	GO:0001046	core promoter sequence-specific DNA binding	3/28	45/17697	4.81419E-05	0.000509745	0.000203623	FOS/STAT1/TP53	3
MF	GO:0032813	tumor necrosis factor receptor superfamily binding	3/28	46/17697	5.14461E-05	0.000509745	0.000203623	CASP3/STAT1/TNF	3
MF	GO:0035326	enhancer binding	4/28	133/17697	5.42725E-05	0.000509745	0.000203623	JUN/RELA/TP53/SIRT1	4
MF	GO:0004879	nuclear receptor activity	3/28	47/17697	5.48956E-05	0.000509745	0.000203623	AR/ESR1/PPARG	3
MF	GO:0098531	transcription factor activity, direct ligand regulated sequence-specific DNA binding	3/28	47/17697	5.48956E-05	0.000509745	0.000203623	AR/ESR1/PPARG	3
MF	GO:0035257	nuclear hormone receptor binding	4/28	152/17697	9.12173E-05	0.000788101	0.000314815	ESR1/PPARG/STAT1/SIRT1	4
MF	GO:0003707	steroid hormone receptor activity	3/28	56/17697	9.29555E-05	0.000788101	0.000314815	AR/ESR1/PPARG	3
MF	GO:0044389	ubiquitin-like protein ligase binding	5/28	308/17697	0.000109347	0.000888441	0.000354897	EGFR/JUN/RELA/STAT1/TP53	5
MF	GO:0008083	growth factor activity	4/28	163/17697	0.00011952	0.000932256	0.000372399	EGF/IL4/IL6/VEGFA	4
MF	GO:0051427	hormone receptor binding	4/28	185/17697	0.000194504	0.001369433	0.000547034	ESR1/PPARG/STAT1/SIRT1	4
MF	GO:0001098	basal transcription machinery binding	3/28	72/17697	0.000196637	0.001369433	0.000547034	AR/ESR1/TP53	3
MF	GO:0001099	basal RNA polymerase II transcription machinery binding	3/28	72/17697	0.000196637	0.001369433	0.000547034	AR/ESR1/TP53	3
MF	GO:0004707	MAP kinase activity	2/28	14/17697	0.000217112	0.001459889	0.000583167	MAPK1/MAPK8	2
MF	GO:0001223	transcription coactivator binding	2/28	23/17697	0.000598324	0.003763652	0.001503429	ESR1/RELA	2
MF	GO:0070412	R-SMAD binding	2/28	23/17697	0.000598324	0.003763652	0.001503429	FOS/JUN	2
MF	GO:0035035	histone acetyltransferase binding	2/28	29/17697	0.000954538	0.005816716	0.002323546	STAT1/TP53	2
MF	GO:0031625	ubiquitin protein ligase binding	4/28	290/17697	0.001060422	0.006079073	0.002428347	EGFR/JUN/RELA/TP53	4
MF	GO:0002020	protease binding	3/28	128/17697	0.001060818	0.006079073	0.002428347	CASP3/TNF/TP53	3
MF	GO:0005164	tumor necrosis factor receptor binding	2/28	31/17697	0.001091116	0.006079073	0.002428347	STAT1/TNF	2
MF	GO:0020037	heme binding	3/28	135/17697	0.001236901	0.006699881	0.002676336	HMOX1/MPO/PTGS2	3
MF	GO:0000979	RNA polymerase II core promoter sequence-specific DNA binding	2/28	34/17697	0.001312523	0.00691735	0.002763206	FOS/STAT1	2
MF	GO:0046906	tetrapyrrole binding	3/28	145/17697	0.001518882	0.007794262	0.003113497	HMOX1/MPO/PTGS2	3
MF	GO:0030331	estrogen receptor binding	2/28	42/17697	0.00199872	0.009960085	0.003978658	ESR1/PPARG	2
MF	GO:0001221	transcription cofactor binding	2/28	43/17697	0.002094172	0.009960085	0.003978658	ESR1/RELA	2
MF	GO:0004712	protein serine/threonine/tyrosine kinase activity	2/28	43/17697	0.002094172	0.009960085	0.003978658	AKT1/MAPK1	2
MF	GO:0042805	actinin binding	2/28	46/17697	0.002393274	0.011111628	0.004438653	PPARG/RELA	2
MF	GO:1990841	promoter-specific chromatin binding	2/28	48/17697	0.002603232	0.011805357	0.00471577	STAT1/TP53	2
MF	GO:0016538	cyclin-dependent protein serine/threonine kinase regulator activity	2/28	49/17697	0.00271136	0.011961033	0.004777956	CCND1/CASP3	2
MF	GO:0019887	protein kinase regulator activity	3/28	180/17697	0.002811631	0.011961033	0.004777956	CCND1/CASP3/EGF	3
MF	GO:0070888	E-box binding	2/28	50/17697	0.002821577	0.011961033	0.004777956	MYC/PPARG	2
MF	GO:0004601	peroxidase activity	2/28	52/17697	0.003048256	0.012594235	0.005030895	MPO/PTGS2	2
MF	GO:0008022	protein C-terminus binding	3/28	187/17697	0.003131354	0.012594235	0.005030895	ERBB2/PPARG/SIRT1	3
MF	GO:0001102	RNA polymerase II activating transcription factor binding	2/28	53/17697	0.003164705	0.012594235	0.005030895	FOS/JUN	2
MF	GO:0016684	oxidoreductase activity, acting on peroxide as acceptor	2/28	56/17697	0.003526414	0.013483347	0.00538606	MPO/PTGS2	2
MF	GO:0043621	protein self-association	2/28	56/17697	0.003526414	0.013483347	0.00538606	PPARG/TP53	2
MF	GO:0019207	kinase regulator activity	3/28	207/17697	0.004165226	0.015619599	0.006239408	CCND1/CASP3/EGF	3
MF	GO:0004714	transmembrane receptor protein tyrosine kinase activity	2/28	62/17697	0.00430489	0.015838747	0.006326949	EGFR/ERBB2	2
MF	GO:0004674	protein serine/threonine kinase activity	4/28	439/17697	0.004770807	0.016937545	0.006765875	AKT1/EGFR/MAPK1/MAPK8	4
MF	GO:0002039	p53 binding	2/28	66/17697	0.004864116	0.016937545	0.006765875	TP53/SIRT1	2
MF	GO:0042379	chemokine receptor binding	2/28	66/17697	0.004864116	0.016937545	0.006765875	CXCL8/STAT1	2
MF	GO:0001227	DNA-binding transcription repressor activity, RNA polymerase II-specific	3/28	242/17697	0.006428019	0.021990593	0.008784366	MYC/PPARG/RELA	3
MF	GO:0019199	transmembrane receptor protein kinase activity	2/28	79/17697	0.006898693	0.02297326	0.009176903	EGFR/ERBB2	2
MF	GO:0046332	SMAD binding	2/28	80/17697	0.007068695	0.02297326	0.009176903	FOS/JUN	2
MF	GO:0051117	ATPase binding	2/28	80/17697	0.007068695	0.02297326	0.009176903	AR/ESR1	2
MF	GO:0008013	beta-catenin binding	2/28	82/17697	0.007414388	0.023701731	0.009467898	AR/ESR1	2
MF	GO:0016209	antioxidant activity	2/28	86/17697	0.008128355	0.025564988	0.010212195	MPO/PTGS2	2
MF	GO:0035258	steroid hormone receptor binding	2/28	92/17697	0.009255053	0.028646593	0.011443173	ESR1/PPARG	2
MF	GO:0005496	steroid binding	2/28	95/17697	0.009843144	0.029990829	0.011980142	AR/ESR1	2
MF	GO:0042562	hormone binding	2/28	102/17697	0.011278416	0.033835247	0.013515834	AR/EGFR	2
MF	GO:0047485	protein N-terminus binding	2/28	109/17697	0.012800377	0.037819295	0.015107303	RELA/TP53	2
MF	GO:0004955	prostaglandin receptor activity	1/28	10/17697	0.015713683	0.045733853	0.018268854	PPARG	1
MF	GO:0001094	TFIID-class transcription factor complex binding	1/28	11/17697	0.01727189	0.047436882	0.018949146	TP53	1
MF	GO:0004954	prostanoid receptor activity	1/28	11/17697	0.01727189	0.047436882	0.018949146	PPARG	1
MF	GO:0030546	receptor activator activity	1/28	11/17697	0.01727189	0.047436882	0.018949146	EGF	1
MF	GO:0045236	CXCR chemokine receptor binding	1/28	11/17697	0.01727189	0.047436882	0.018949146	CXCL8	1
MF	GO:0005178	integrin binding	2/28	132/17697	0.018387558	0.048530446	0.019385981	EGFR/IL1B	2
MF	GO:0004861	cyclin-dependent protein serine/threonine kinase inhibitor activity	1/28	12/17697	0.018827719	0.048530446	0.019385981	CASP3	1
MF	GO:0016004	phospholipase activator activity	1/28	12/17697	0.018827719	0.048530446	0.019385981	CASP3	1
MF	GO:0042301	phosphate ion binding	1/28	12/17697	0.018827719	0.048530446	0.019385981	RELA	1
MF	GO:0004713	protein tyrosine kinase activity	2/28	134/17697	0.01891443	0.048530446	0.019385981	EGFR/ERBB2	2
MF	GO:0019838	growth factor binding	2/28	137/17697	0.019716669	0.049931825	0.019945776	EGFR/ERBB2	2
