# Supplementary material for: Network Pharmacology and Molecular Docking Analysis on Molecular Targets and Mechanisms of Aidi Injection Treating of Nonsmall Cell Lung Cancer
Source: Evid Based Complement Alternat Med. 2022 Dec 6;2022:8350218. doi: 10.1155/2022/8350218 (PMC9747318; doi:10.1155/2022/8350218)
Supplement: Supplementary Materials — Supplementary Material 1: 207 targets of ADI. ADI, Aidi injection. Supplementary Material 2: 5282 targets of NSCLC. NSCLC, nonsmall cell lung cancer. Supplementary Material 3: 160 intersecting targets of ADI and NSCLC. ADI, Aidi injection; NSCLC, nonsmall cell lung cancer. Supplementary Material 4: basic information of 199 nodes in the DDCT network diagram. DDCT, disease-drug-components-targets. Supplementary Material 5: the results of GO enrichment analysis with p < 0.05. GO, gene ontology. Supplementary Material 6: the results of KEGG enrichment analysis with p < 0.05. KEGG, Kyoto Encyclopedia of Genes and Genomes. [file 8350218.f1.zip › Supplementary material 6 (1).txt]

Supplementary material 6: The results of KEGG enrichment analysis with p<0.05
ONTOLOGY	ID	Description	GeneRatio	BgRatio	pvalue	p.adjust	qvalue	geneID	Count
KEGG	hsa04657	IL-17 signaling pathway	13/28	94/8076	9.91028E-19	1.84331E-16	3.96411E-17	CASP3/FOS/IL1B/IL4/IL6/CXCL8/JUN/MMP9/MAPK1/MAPK8/PTGS2/RELA/TNF	13
KEGG	hsa04933	AGE-RAGE signaling pathway in diabetic complications	13/28	100/8076	2.31505E-18	2.153E-16	4.6301E-17	AKT1/CCND1/CASP3/IL1B/IL6/CXCL8/JUN/MAPK1/MAPK8/RELA/STAT1/TNF/VEGFA	13
KEGG	hsa05167	Kaposi sarcoma-associated herpesvirus infection	15/28	193/8076	7.83203E-18	4.85586E-16	1.04427E-16	AKT1/CCND1/CASP3/FOS/IL6/CXCL8/JUN/MYC/MAPK1/MAPK8/PTGS2/RELA/STAT1/TP53/VEGFA	15
KEGG	hsa05161	Hepatitis B	14/28	162/8076	3.05175E-17	1.41906E-15	3.05175E-16	AKT1/CASP3/FOS/IL6/CXCL8/JUN/MMP9/MYC/MAPK1/MAPK8/RELA/STAT1/TNF/TP53	14
KEGG	hsa05219	Bladder cancer	10/28	41/8076	4.27092E-17	1.58878E-15	3.41674E-16	CCND1/EGF/EGFR/ERBB2/CXCL8/MMP9/MYC/MAPK1/TP53/VEGFA	10
KEGG	hsa05212	Pancreatic cancer	11/28	76/8076	4.57127E-16	1.41709E-14	3.04751E-15	AKT1/CCND1/EGF/EGFR/ERBB2/MAPK1/MAPK8/RELA/STAT1/TP53/VEGFA	11
KEGG	hsa04668	TNF signaling pathway	12/28	112/8076	7.01144E-16	1.86304E-14	4.00654E-15	AKT1/CASP3/FOS/IL1B/IL6/JUN/MMP9/MAPK1/MAPK8/PTGS2/RELA/TNF	12
KEGG	hsa04669	Colorectal cancer	11/28	86/8076	1.91502E-15	4.45241E-14	9.57508E-15	AKT1/CCND1/CASP3/EGF/EGFR/FOS/JUN/MYC/MAPK1/MAPK8/TP53	11
KEGG	hsa04670	Human cytomegalovirus infection	14/28	225/8076	3.22396E-15	6.66284E-14	1.43287E-14	AKT1/CCND1/CASP3/EGFR/IL1B/IL6/CXCL8/MYC/MAPK1/PTGS2/RELA/TNF/TP53/VEGFA	14
KEGG	hsa04671	MAPK signaling pathway	15/28	294/8076	4.49099E-15	8.35324E-14	1.7964E-14	AKT1/CASP3/EGF/EGFR/ERBB2/FOS/IL1B/JUN/MYC/MAPK1/MAPK8/RELA/TNF/TP53/VEGFA	15
KEGG	hsa04672	Endocrine resistance	11/28	98/8076	8.56778E-15	1.44873E-13	3.11556E-14	AKT1/CCND1/EGFR/ERBB2/ESR1/FOS/JUN/MMP9/MAPK1/MAPK8/TP53	11
KEGG	hsa04673	Toll-like receptor signaling pathway	11/28	104/8076	1.68571E-14	2.61285E-13	5.61903E-14	AKT1/FOS/IL1B/IL6/CXCL8/JUN/MAPK1/MAPK8/RELA/STAT1/TNF	11
KEGG	hsa04674	Pertussis	10/28	76/8076	3.38574E-14	4.84421E-13	1.04176E-13	CASP3/FOS/IL1B/IL6/CXCL8/JUN/MAPK1/MAPK8/RELA/TNF	10
KEGG	hsa04675	Prostate cancer	10/28	97/8076	4.27332E-13	5.12533E-12	1.10222E-12	AKT1/AR/CCND1/EGF/EGFR/ERBB2/MMP9/MAPK1/RELA/TP53	10
KEGG	hsa04676	Measles	11/28	139/8076	4.40889E-13	5.12533E-12	1.10222E-12	AKT1/CCND1/CASP3/FOS/IL1B/IL6/JUN/MAPK8/RELA/STAT1/TP53	11
KEGG	hsa04677	Fluid shear stress and atherosclerosis	11/28	139/8076	4.40889E-13	5.12533E-12	1.10222E-12	AKT1/FOS/HMOX1/IL1B/JUN/MMP9/MAPK8/RELA/TNF/TP53/VEGFA	11
KEGG	hsa04678	Chagas disease	10/28	102/8076	7.16401E-13	7.83827E-12	1.68565E-12	AKT1/FOS/IL1B/IL6/CXCL8/JUN/MAPK1/MAPK8/RELA/TNF	10
KEGG	hsa04679	Breast cancer	11/28	147/8076	8.21645E-13	8.49033E-12	1.82588E-12	AKT1/CCND1/EGF/EGFR/ERBB2/ESR1/FOS/JUN/MYC/MAPK1/TP53	11
KEGG	hsa04680	C-type lectin receptor signaling pathway	10/28	104/8076	8.74251E-13	8.55846E-12	1.84053E-12	AKT1/IL1B/IL6/JUN/MAPK1/MAPK8/PTGS2/RELA/STAT1/TNF	10
KEGG	hsa04681	Proteoglycans in cancer	12/28	205/8076	1.10587E-12	1.02846E-11	2.21174E-12	AKT1/CCND1/CASP3/EGFR/ERBB2/ESR1/MMP9/MYC/MAPK1/TNF/TP53/VEGFA	12
KEGG	hsa04682	Hepatitis C	11/28	157/8076	1.70382E-12	1.50909E-11	3.24536E-12	AKT1/CCND1/CASP3/EGF/EGFR/MYC/MAPK1/RELA/STAT1/TNF/TP53	11
KEGG	hsa04683	Leishmaniasis	9/28	77/8076	2.40465E-12	2.03302E-11	4.3721E-12	FOS/IL1B/IL4/JUN/MAPK1/PTGS2/RELA/STAT1/TNF	9
KEGG	hsa04684	Osteoclast differentiation	10/28	128/8076	7.23313E-12	5.8494E-11	1.25794E-11	AKT1/FOS/IL1B/JUN/PPARG/MAPK1/MAPK8/RELA/STAT1/TNF	10
KEGG	hsa04685	Salmonella infection	12/28	249/8076	1.11379E-11	8.63191E-11	1.85632E-11	AKT1/CASP3/FOS/IL1B/IL6/CXCL8/JUN/MYC/MAPK1/MAPK8/RELA/TNF	12
KEGG	hsa04686	Endometrial cancer	8/28	58/8076	1.19269E-11	8.87363E-11	1.90831E-11	AKT1/CCND1/EGF/EGFR/ERBB2/MYC/MAPK1/TP53	8
KEGG	hsa04687	Yersinia infection	10/28	137/8076	1.43528E-11	1.02678E-10	2.20813E-11	AKT1/FOS/IL1B/IL6/CXCL8/JUN/MAPK1/MAPK8/RELA/TNF	10
KEGG	hsa04688	Epstein-Barr virus infection	11/28	202/8076	2.70547E-11	1.86377E-10	4.00811E-11	AKT1/CCND1/CASP3/IL6/JUN/MYC/MAPK8/RELA/STAT1/TNF/TP53	11
KEGG	hsa04689	Non-alcoholic fatty liver disease	10/28	150/8076	3.56426E-11	2.36769E-10	5.0918E-11	AKT1/CASP3/FOS/IL1B/IL6/CXCL8/JUN/MAPK8/RELA/TNF	10
KEGG	hsa04690	Th17 cell differentiation	9/28	107/8076	5.01239E-11	3.21484E-10	6.91364E-11	FOS/IL1B/IL4/IL6/JUN/MAPK1/MAPK8/RELA/STAT1	9
KEGG	hsa04691	Prolactin signaling pathway	8/28	70/8076	5.71993E-11	3.54636E-10	7.62657E-11	AKT1/CCND1/ESR1/FOS/MAPK1/MAPK8/RELA/STAT1	8
KEGG	hsa04692	HIF-1 signaling pathway	9/28	109/8076	5.93471E-11	3.56083E-10	7.65769E-11	AKT1/EGF/EGFR/ERBB2/HMOX1/IL6/MAPK1/RELA/VEGFA	9
KEGG	hsa04693	Human T-cell leukemia virus 1 infection	11/28	219/8076	6.50413E-11	3.78053E-10	8.13017E-11	AKT1/CCND1/FOS/IL6/JUN/MYC/MAPK1/MAPK8/RELA/TNF/TP53	11
KEGG	hsa04694	MicroRNAs in cancer	12/28	310/8076	1.45247E-10	8.18664E-10	1.76057E-10	CCND1/CASP3/EGFR/ERBB2/HMOX1/MMP9/MYC/MAPK1/PTGS2/TP53/VEGFA/SIRT1	12
KEGG	hsa04695	Relaxin signaling pathway	9/28	129/8076	2.73286E-10	1.49504E-09	3.21513E-10	AKT1/EGFR/FOS/JUN/MMP9/MAPK1/MAPK8/RELA/VEGFA	9
KEGG	hsa04696	ErbB signaling pathway	8/28	85/8076	2.82043E-10	1.49886E-09	3.22335E-10	AKT1/EGF/EGFR/ERBB2/JUN/MYC/MAPK1/MAPK8	8
KEGG	hsa04697	Human papillomavirus infection	12/28	331/8076	3.10773E-10	1.60566E-09	3.45303E-10	AKT1/CCND1/CASP3/EGF/EGFR/MAPK1/PTGS2/RELA/STAT1/TNF/TP53/VEGFA	12
KEGG	hsa04698	PD-L1 expression and PD-1 checkpoint pathway in cancer	8/28	89/8076	4.10253E-10	2.06235E-09	4.43517E-10	AKT1/EGF/EGFR/FOS/JUN/MAPK1/RELA/STAT1	8
KEGG	hsa04699	Apoptosis	9/28	136/8076	4.39699E-10	2.15221E-09	4.62841E-10	AKT1/CASP3/FOS/JUN/MAPK1/MAPK8/RELA/TNF/TP53	9
KEGG	hsa04700	Pathogenic Escherichia coli infection	10/28	197/8076	5.31984E-10	2.53715E-09	5.45624E-10	CASP3/FOS/IL1B/IL6/CXCL8/JUN/MAPK1/MAPK8/RELA/TNF	10
KEGG	hsa04701	PI3K-Akt signaling pathway	12/28	354/8076	6.75062E-10	3.13904E-09	6.75062E-10	AKT1/CCND1/EGF/EGFR/ERBB2/IL4/IL6/MYC/MAPK1/RELA/TP53/VEGFA	12
KEGG	hsa04702	T cell receptor signaling pathway	8/28	104/8076	1.44717E-09	6.56521E-09	1.41187E-09	AKT1/FOS/IL4/JUN/MAPK1/MAPK8/RELA/TNF	8
KEGG	hsa04703	Cellular senescence	9/28	156/8076	1.50005E-09	6.64306E-09	1.42862E-09	AKT1/CCND1/IL6/CXCL8/MYC/MAPK1/RELA/TP53/SIRT1	9
KEGG	hsa04704	Inflammatory bowel disease	7/28	65/8076	1.62829E-09	7.04332E-09	1.51469E-09	IL1B/IL4/IL6/JUN/RELA/STAT1/TNF	7
KEGG	hsa04705	Influenza A	9/28	171/8076	3.38874E-09	1.40145E-08	3.01388E-09	AKT1/CASP3/IL1B/IL6/CXCL8/MAPK1/RELA/STAT1/TNF	9
KEGG	hsa04706	Non-small cell lung cancer	7/28	72/8076	3.39061E-09	1.40145E-08	3.01388E-09	AKT1/CCND1/EGF/EGFR/ERBB2/MAPK1/TP53	7
KEGG	hsa04707	Shigellosis	10/28	246/8076	4.64334E-09	1.87752E-08	4.03768E-09	AKT1/EGFR/IL1B/CXCL8/JUN/MAPK1/MAPK8/RELA/TNF/TP53	10
KEGG	hsa04708	Tuberculosis	9/28	180/8076	5.33127E-09	2.10982E-08	4.53725E-09	AKT1/CASP3/IL1B/IL6/MAPK1/MAPK8/RELA/STAT1/TNF	9
KEGG	hsa04709	NOD-like receptor signaling pathway	9/28	181/8076	5.59815E-09	2.16928E-08	4.66513E-09	IL1B/IL6/CXCL8/JUN/MAPK1/MAPK8/RELA/STAT1/TNF	9
KEGG	hsa04710	EGFR tyrosine kinase inhibitor resistance	7/28	79/8076	6.56581E-09	2.49233E-08	5.35985E-09	AKT1/EGF/EGFR/ERBB2/IL6/MAPK1/VEGFA	7
KEGG	hsa04711	FoxO signaling pathway	8/28	131/8076	9.15191E-09	3.40451E-08	7.32153E-09	AKT1/CCND1/EGF/EGFR/IL6/MAPK1/MAPK8/SIRT1	8
KEGG	hsa04712	Focal adhesion	9/28	201/8076	1.40547E-08	5.12585E-08	1.10233E-08	AKT1/CCND1/EGF/EGFR/ERBB2/JUN/MAPK1/MAPK8/VEGFA	9
KEGG	hsa04713	Th1 and Th2 cell differentiation	7/28	92/8076	1.92603E-08	6.75928E-08	1.45361E-08	FOS/IL4/JUN/MAPK1/MAPK8/RELA/STAT1	7
KEGG	hsa04714	Small cell lung cancer	7/28	92/8076	1.92603E-08	6.75928E-08	1.45361E-08	AKT1/CCND1/CASP3/MYC/PTGS2/RELA/TP53	7
KEGG	hsa04715	Rheumatoid arthritis	7/28	93/8076	2.07803E-08	7.15766E-08	1.53928E-08	FOS/IL1B/IL6/CXCL8/JUN/TNF/VEGFA	7
KEGG	hsa04716	Gastric cancer	8/28	149/8076	2.52947E-08	8.55422E-08	1.83962E-08	AKT1/CCND1/EGF/EGFR/ERBB2/MYC/MAPK1/TP53	8
KEGG	hsa04717	Choline metabolism in cancer	7/28	98/8076	2.99995E-08	9.96411E-08	2.14282E-08	AKT1/EGF/EGFR/FOS/JUN/MAPK1/MAPK8	7
KEGG	hsa04718	Legionellosis	6/28	57/8076	3.15411E-08	1.02923E-07	2.21341E-08	CASP3/IL1B/IL6/CXCL8/RELA/TNF	6
KEGG	hsa04719	JAK-STAT signaling pathway	8/28	162/8076	4.87327E-08	1.56281E-07	3.36087E-08	AKT1/CCND1/EGF/EGFR/IL4/IL6/MYC/STAT1	8
KEGG	hsa04720	Toxoplasmosis	7/28	112/8076	7.60738E-08	2.39826E-07	5.15755E-08	AKT1/CASP3/MAPK1/MAPK8/RELA/STAT1/TNF	7
KEGG	hsa04721	Acute myeloid leukemia	6/28	67/8076	8.47284E-08	2.62658E-07	5.64856E-08	AKT1/CCND1/MPO/MYC/MAPK1/RELA	6
KEGG	hsa04722	Epithelial cell signaling in Helicobacter pylori infection	6/28	70/8076	1.10539E-07	3.31616E-07	7.13152E-08	CASP3/EGFR/CXCL8/JUN/MAPK8/RELA	6
KEGG	hsa04723	Central carbon metabolism in cancer	6/28	70/8076	1.10539E-07	3.31616E-07	7.13152E-08	AKT1/EGFR/ERBB2/MYC/MAPK1/TP53	6
KEGG	hsa04724	Thyroid hormone signaling pathway	7/28	121/8076	1.29872E-07	3.81014E-07	8.19384E-08	AKT1/CCND1/ESR1/MYC/MAPK1/STAT1/TP53	7
KEGG	hsa04725	Melanoma	6/28	72/8076	1.31101E-07	3.81014E-07	8.19384E-08	AKT1/CCND1/EGF/EGFR/MAPK1/TP53	6
KEGG	hsa04726	Thyroid cancer	5/28	37/8076	1.38843E-07	3.97306E-07	8.5442E-08	CCND1/MYC/PPARG/MAPK1/TP53	5
KEGG	hsa04727	Glioma	6/28	75/8076	1.67776E-07	4.72824E-07	1.01683E-07	AKT1/CCND1/EGF/EGFR/MAPK1/TP53	6
KEGG	hsa04728	Chronic myeloid leukemia	6/28	76/8076	1.8173E-07	4.98931E-07	1.07297E-07	AKT1/CCND1/MYC/MAPK1/RELA/TP53	6
KEGG	hsa04729	Transcriptional misregulation in cancer	8/28	192/8076	1.82405E-07	4.98931E-07	1.07297E-07	IL6/CXCL8/MMP9/MPO/MYC/PPARG/RELA/TP53	8
KEGG	hsa04730	Estrogen signaling pathway	7/28	138/8076	3.20479E-07	8.639E-07	1.85785E-07	AKT1/EGFR/ESR1/FOS/JUN/MMP9/MAPK1	7
KEGG	hsa04731	Human immunodeficiency virus 1 infection	8/28	212/8076	3.90814E-07	1.03845E-06	2.23322E-07	AKT1/CASP3/FOS/JUN/MAPK1/MAPK8/RELA/TNF	8
KEGG	hsa04732	Amoebiasis	6/28	102/8076	1.05297E-06	2.75849E-06	5.93223E-07	CASP3/IL1B/IL6/CXCL8/RELA/TNF	6
KEGG	hsa04733	Hepatocellular carcinoma	7/28	168/8076	1.21883E-06	3.14863E-06	6.77126E-07	AKT1/CCND1/EGFR/HMOX1/MYC/MAPK1/TP53	7
KEGG	hsa04734	Alzheimer disease	9/28	369/8076	2.51047E-06	6.39653E-06	1.3756E-06	AKT1/CASP3/IL1B/IL6/MAPK1/MAPK8/PTGS2/RELA/TNF	9
KEGG	hsa04735	Sphingolipid signaling pathway	6/28	119/8076	2.60712E-06	6.46565E-06	1.39046E-06	AKT1/MAPK1/MAPK8/RELA/TNF/TP53	6
KEGG	hsa04736	Neurotrophin signaling pathway	6/28	119/8076	2.60712E-06	6.46565E-06	1.39046E-06	AKT1/JUN/MAPK1/MAPK8/RELA/TP53	6
KEGG	hsa04737	Fc epsilon RI signaling pathway	5/28	68/8076	3.08401E-06	7.5477E-06	1.62316E-06	AKT1/IL4/MAPK1/MAPK8/TNF	5
KEGG	hsa04738	Antifolate resistance	4/28	31/8076	3.41094E-06	8.23943E-06	1.77192E-06	IL1B/IL6/RELA/TNF	4
KEGG	hsa04739	Platinum drug resistance	5/28	73/8076	4.39117E-06	1.04712E-05	2.25188E-06	AKT1/CASP3/ERBB2/MAPK1/TP53	5
KEGG	hsa04740	B cell receptor signaling pathway	5/28	82/8076	7.80751E-06	1.83822E-05	3.95317E-06	AKT1/FOS/JUN/MAPK1/RELA	5
KEGG	hsa04741	Ras signaling pathway	7/28	232/8076	1.04293E-05	2.42481E-05	5.21465E-06	AKT1/EGF/EGFR/MAPK1/MAPK8/RELA/VEGFA	7
KEGG	hsa04742	Oxytocin signaling pathway	6/28	154/8076	1.16136E-05	2.64948E-05	5.69781E-06	CCND1/EGFR/FOS/JUN/MAPK1/PTGS2	6
KEGG	hsa04743	Longevity regulating pathway	5/28	89/8076	1.16805E-05	2.64948E-05	5.69781E-06	AKT1/PPARG/RELA/TP53/SIRT1	5
KEGG	hsa04744	Malaria	4/28	50/8076	2.3861E-05	5.34716E-05	1.14993E-05	IL1B/IL6/CXCL8/TNF	4
KEGG	hsa04745	NF-kappa B signaling pathway	5/28	104/8076	2.49693E-05	5.52891E-05	1.18901E-05	IL1B/CXCL8/PTGS2/RELA/TNF	5
KEGG	hsa04746	Insulin resistance	5/28	108/8076	2.99781E-05	6.55992E-05	1.41074E-05	AKT1/IL6/MAPK8/RELA/TNF	5
KEGG	hsa04747	VEGF signaling pathway	4/28	59/8076	4.61549E-05	9.98233E-05	2.14674E-05	AKT1/MAPK1/PTGS2/VEGFA	4
KEGG	hsa04748	Growth hormone synthesis, secretion and action	5/28	119/8076	4.78451E-05	0.000102289	2.19977E-05	AKT1/FOS/MAPK1/MAPK8/STAT1	5
KEGG	hsa04749	Viral carcinogenesis	6/28	204/8076	5.71363E-05	0.000120765	2.59711E-05	CCND1/CASP3/JUN/MAPK1/RELA/TP53	6
KEGG	hsa04750	cAMP signaling pathway	6/28	216/8076	7.85826E-05	0.000164229	3.5318E-05	AKT1/FOS/JUN/MAPK1/MAPK8/RELA	6
KEGG	hsa04751	Mitophagy - animal	4/28	68/8076	8.08363E-05	0.000167062	3.59273E-05	JUN/MAPK8/RELA/TP53	4
KEGG	hsa04752	Adipocytokine signaling pathway	4/28	69/8076	8.56067E-05	0.000173075	3.72203E-05	AKT1/MAPK8/RELA/TNF	4
KEGG	hsa04753	Renal cell carcinoma	4/28	69/8076	8.56067E-05	0.000173075	3.72203E-05	AKT1/JUN/MAPK1/VEGFA	4
KEGG	hsa04754	RIG-I-like receptor signaling pathway	4/28	70/8076	9.0579E-05	0.000181158	3.89587E-05	CXCL8/MAPK8/RELA/TNF	4
KEGG	hsa04755	Phospholipase D signaling pathway	5/28	148/8076	0.000135098	0.000267322	5.74887E-05	AKT1/EGF/EGFR/CXCL8/MAPK1	5
KEGG	hsa04756	Pathways of neurodegeneration - multiple diseases	8/28	475/8076	0.000147281	0.00028836	6.2013E-05	CASP3/IL1B/IL6/MAPK1/MAPK8/PTGS2/RELA/TNF	8
KEGG	hsa04757	Wnt signaling pathway	5/28	160/8076	0.000194864	0.000377549	8.11934E-05	CCND1/JUN/MYC/MAPK8/TP53	5
KEGG	hsa04758	Herpes simplex virus 1 infection	8/28	498/8076	0.000204512	0.000392157	8.43348E-05	AKT1/CASP3/IL1B/IL6/RELA/STAT1/TNF/TP53	8
KEGG	hsa04759	African trypanosomiasis	3/28	37/8076	0.000268032	0.000508714	0.000109401	IL1B/IL6/TNF	3
KEGG	hsa04760	GnRH signaling pathway	4/28	93/8076	0.000273063	0.000513027	0.000110328	EGFR/JUN/MAPK1/MAPK8	4
KEGG	hsa04761	Prion disease	6/28	273/8076	0.00028398	0.000528202	0.000113592	CASP3/IL1B/IL6/MAPK1/MAPK8/TNF	6
KEGG	hsa04762	Hematopoietic cell lineage	4/28	99/8076	0.000347062	0.000639144	0.00013745	IL1B/IL4/IL6/TNF	4
KEGG	hsa04763	Graft-versus-host disease	3/28	42/8076	0.000391443	0.000713808	0.000153507	IL1B/IL6/TNF	3
KEGG	hsa04764	Chemokine signaling pathway	5/28	192/8076	0.00045395	0.000819755	0.000176291	AKT1/CXCL8/MAPK1/RELA/STAT1	5
KEGG	hsa04765	Type II diabetes mellitus	3/28	46/8076	0.000512825	0.000917167	0.00019724	MAPK1/MAPK8/TNF	3
KEGG	hsa04766	Rap1 signaling pathway	5/28	210/8076	0.000683691	0.00121111	0.000260454	AKT1/EGF/EGFR/MAPK1/VEGFA	5
KEGG	hsa04767	AMPK signaling pathway	4/28	120/8076	0.000720412	0.00126412	0.000271854	AKT1/CCND1/PPARG/SIRT1	4
KEGG	hsa04768	Cytosolic DNA-sensing pathway	3/28	63/8076	0.001289712	0.00224193	0.000482135	IL1B/IL6/RELA	3
KEGG	hsa04769	Amphetamine addiction	3/28	69/8076	0.001678137	0.002890125	0.000621532	FOS/JUN/SIRT1	3
KEGG	hsa04770	Adherens junction	3/28	71/8076	0.001822169	0.003109389	0.000668686	EGFR/ERBB2/MAPK1	3
KEGG	hsa04771	p53 signaling pathway	3/28	73/8076	0.00197372	0.003337381	0.000717716	CCND1/CASP3/TP53	3
KEGG	hsa04772	Necroptosis	4/28	159/8076	0.002048984	0.003433433	0.000738373	IL1B/MAPK8/STAT1/TNF	4
KEGG	hsa04773	Tight junction	4/28	169/8076	0.002559429	0.004250481	0.000914082	CCND1/ERBB2/JUN/MAPK8	4
KEGG	hsa04774	Cytokine-cytokine receptor interaction	5/28	295/8076	0.003093507	0.005091967	0.001095047	IL1B/IL4/IL6/CXCL8/TNF	5
KEGG	hsa04775	Gap junction	3/28	88/8076	0.003363538	0.005487877	0.001180189	EGF/EGFR/MAPK1	3
KEGG	hsa04776	TGF-beta signaling pathway	3/28	94/8076	0.004051991	0.006553655	0.001409388	MYC/MAPK1/TNF	3
KEGG	hsa04777	Viral protein interaction with cytokine and cytokine receptor	3/28	100/8076	0.004820672	0.007663632	0.001648093	IL6/CXCL8/TNF	3
KEGG	hsa04778	Progesterone-mediated oocyte maturation	3/28	100/8076	0.004820672	0.007663632	0.001648093	AKT1/MAPK1/MAPK8	3
KEGG	hsa04779	Asthma	2/28	31/8076	0.005065663	0.007984859	0.001717174	IL4/TNF	2
KEGG	hsa04780	Apoptosis - multiple species	2/28	32/8076	0.005391835	0.008427573	0.001812381	CASP3/MAPK8	2
KEGG	hsa04781	Parathyroid hormone synthesis, secretion and action	3/28	106/8076	0.005672229	0.008791956	0.001890743	EGFR/FOS/MAPK1	3
KEGG	hsa04782	Cholinergic synapse	3/28	113/8076	0.006773661	0.010412404	0.002239227	AKT1/FOS/MAPK1	3
KEGG	hsa04783	Serotonergic synapse	3/28	115/8076	0.007110166	0.010840089	0.002331202	CASP3/MAPK1/PTGS2	3
KEGG	hsa04784	Allograft rejection	2/28	38/8076	0.007544715	0.011409081	0.002453566	IL4/TNF	2
KEGG	hsa04785	Ferroptosis	2/28	41/8076	0.008744198	0.013015694	0.002799074	HMOX1/TP53	2
KEGG	hsa04786	Cell cycle	3/28	124/8076	0.008747106	0.013015694	0.002799074	CCND1/MYC/TP53	3
KEGG	hsa04787	Type I diabetes mellitus	2/28	43/8076	0.009588275	0.01415412	0.003043897	IL1B/TNF	2
KEGG	hsa04788	Natural killer cell mediated cytotoxicity	3/28	131/8076	0.010161787	0.014882618	0.003200563	CASP3/MAPK1/TNF	3
KEGG	hsa04789	Dopaminergic synapse	3/28	132/8076	0.010374159	0.01507495	0.003241925	AKT1/FOS/MAPK8	3
KEGG	hsa04790	Autophagy - animal	3/28	137/8076	0.011474971	0.016292707	0.003503808	AKT1/MAPK1/MAPK8	3
KEGG	hsa04791	Apelin signaling pathway	3/28	137/8076	0.011474971	0.016292707	0.003503808	AKT1/CCND1/MAPK1	3
KEGG	hsa04792	Insulin signaling pathway	3/28	137/8076	0.011474971	0.016292707	0.003503808	AKT1/MAPK1/MAPK8	3
KEGG	hsa04793	Intestinal immune network for IgA production	2/28	49/8076	0.012328324	0.017241115	0.003707767	IL4/IL6	2
KEGG	hsa04794	Cocaine addiction	2/28	49/8076	0.012328324	0.017241115	0.003707767	JUN/RELA	2
KEGG	hsa04795	Signaling pathways regulating pluripotency of stem cells	3/28	143/8076	0.012882412	0.017881557	0.003845496	AKT1/MYC/MAPK1	3
KEGG	hsa04796	Retrograde endocannabinoid signaling	3/28	148/8076	0.014128103	0.019465386	0.004186104	MAPK1/MAPK8/PTGS2	3
KEGG	hsa04797	mTOR signaling pathway	3/28	155/8076	0.015984409	0.02170146	0.004666981	AKT1/MAPK1/TNF	3
KEGG	hsa04798	Cushing syndrome	3/28	155/8076	0.015984409	0.02170146	0.004666981	CCND1/EGFR/MAPK1	3
KEGG	hsa04799	Regulation of lipolysis in adipocytes	2/28	57/8076	0.01644869	0.022169974	0.004767736	AKT1/PTGS2	2
KEGG	hsa04800	Viral myocarditis	2/28	60/8076	0.018125928	0.024254839	0.005216094	CCND1/CASP3	2
KEGG	hsa04801	Longevity regulating pathway - multiple species	2/28	62/8076	0.019282873	0.025618674	0.005509392	AKT1/SIRT1	2
KEGG	hsa04802	Huntington disease	4/28	306/8076	0.020183268	0.026624736	0.00572575	CASP3/PPARG/MAPK8/TP53	4
KEGG	hsa04803	GnRH secretion	2/28	64/8076	0.020470323	0.026813239	0.005766288	AKT1/MAPK1	2
KEGG	hsa04804	Calcium signaling pathway	3/28	201/8076	0.031501815	0.040974388	0.008811696	EGF/EGFR/ERBB2	3
KEGG	hsa04805	Hypertrophic cardiomyopathy	2/28	90/8076	0.038486016	0.049642641	0.010675837	IL6/TNF	2
KEGG	hsa04806	Regulation of actin cytoskeleton	3/28	218/8076	0.038699908	0.049642641	0.010675837	EGF/EGFR/MAPK1	3
